# Supplementary material for: Rampant Interkingdom Horizontal Gene Transfer in Pezizomycotina? An Updated Inspection of Anomalous Phylogenies
Source: Int J Mol Sci. 2025 Feb 20;26(5):1795. doi: 10.3390/ijms26051795 (PMC11898892; doi:10.3390/ijms26051795)
Supplement: Supplementary file 1 [file ijms-26-01795-s001.zip › Supplementary_Tables.xlsx]

## Sheet: Table S1
Table S1. Articles used to detect interkingdom HGT reported cases in Pezizomycotina species
#	pmid	doi	title	year	month	day	journal	keywords	Author_last_name	Author_first_name	filter	observation
1	37513002	10.3390/microorganisms11071830	Sequencing the Genomes of the First Terrestrial Fungal Lineages: What Have We Learned?	2023	8	1	Microorganisms	ecological relevance; fungal evolution; model organisms; pathogens; saprotrophs	Gryganskyi	Andrii P	not_in_Pezizomycotina	Is fungi but not even Dikarya
2	37467272	10.1073/pnas.2303327120	A bacterial-like Pictet-Spenglerase drives the evolution of fungi to produce &#x3b2;-carboline glycosides together with separate genes.	2023	7	21	Proceedings of the National Academy of Sciences of the United States of America	Beauveria; biosynthetic gene cluster; horizontal gene transfer; virulence; &#x3b2;-carboline; Animals; Carbolines; Alkaloids; Cytochrome P-450 Enzyme System; Multigene Family; Fungi; Beauveria	Li	Xin-Lin	not_in_Pezizomycotina	No in Pezizomycotina
3	37434470	10.1111/mmi.15118	That's no moon, it's a Starship: Giant transposons driving fungal horizontal gene transfer.	2023	7	12	Molecular microbiology	Starship; fungi; horizontal gene transfer; transposon; tyrosine recombinase	Bucknell	Angus H	not_candidates_available	Not candidates available they do not appear even in SM
4	37279941	10.1093/molbev/msad134	A Novel Group of Dynamin-Related Proteins Shared by Eukaryotes and Giant Viruses Is Able to Remodel Mitochondria From Within the Matrix.	2023	6	21	Molecular biology and evolution	Nucleocytoviricota ; Mgm1; Opa1; dynamin superfamily; mitochondria; protists; Giant Viruses; Phylogeny; Mitochondrial Proteins; Mitochondria; Dynamins; Saccharomyces cerevisiae	Sheikh	Shaghayegh	not_in_Pezizomycotina	The paper talks about hgt from Eukaryota to virus
5	37218693	10.1093/jambio/lxad107	6-MSA, a secondary metabolite distribution hub with multiple fungal destinations.	2023	6	15	Journal of applied microbiology	6-MSA; 6MSAS; PKS; gene clusters; mycotoxins; polyketide synthase; polyketides; secondary metabolites; Humans; Patulin; Multigene Family; Bacteria; Polyketide Synthases	Bejenari	Mihaela	duplicatelicate_candidate	Already in 32038517 the PKS candidates
6	37173063	10.1016/bs.aivir.2023.02.002	Mycoviruses as a part of the global virome: Diversity, evolutionary links and lifestyle.	2023	5	15	Advances in virus research	Cross-kingdom events; Fungi; Mixed virus infections; Mycoviruses; Oomycete; Virus diversity; Virus evolution; Virus taxonomy; Fungal Viruses; Phylogeny; Virome; Viruses; RNA, Double-Stranded; RNA Viruses; RNA, Viral; Genome, Viral	Ayll&#xf3;n	Mar&#xed;a A	not_in_Pezizomycotina	No in Pezizomycotina
7	37061183	10.1016/j.cois.2023.101035	Sidestepping Darwin: horizontal gene transfer from plants to insects.	2023	6	5	Current opinion in insect science	Animals; Gene Transfer, Horizontal; Insecta; Hemiptera; Plants; Bacteria	Gilbert	Cl&#xe9;ment	not_in_Pezizomycotina	From plant to insects
8	37023132	10.1073/pnas.2214521120	<i>Starships</i> are active eukaryotic transposable elements mobilized by a new family of tyrosine recombinases.	2023	4	10	Proceedings of the National Academy of Sciences of the United States of America	Starship; fungi; horizontal gene transfer; transposon; DNA Transposable Elements; Eukaryota; Gene Transfer, Horizontal; Recombinases; Tyrosine; Evolution, Molecular	Urquhart	Andrew S	not_interkingdom	Between fungi
9	37022443	10.1007/s00239-023-10101-8	A Possible Aquatic Origin of the Thiaminase TenA of the Human Gut Symbiont Bacteroides thetaiotaomicron.	2023	6	20	Journal of molecular evolution	Bacterial extracellular vesicles; Horizontal gene transfer; Monophyletic group; Thiamin; Humans; Animals; Bacteroides thetaiotaomicron; Phylogeny; Australia; Thiamine	Stentz	R&#xe9;gis	not_in_Pezizomycotina	They mention fungi in abstract but in the article they focuses in alga and animal kingdom
10	37002975	10.1016/j.mib.2023.102307	Incorporating plasmid biology and metagenomics into a holistic model of the human gut microbiome.	2023	5	30	Current opinion in microbiology	Humans; Gastrointestinal Microbiome; Plasmids; Microbiota; Bacteria; Metagenomics	Stockdale	Stephen R	not_in_Pezizomycotina	They focus on humans getting HGT mediated by plasmids
11	36983453	10.3390/jof9030285	A Polyphasic Approach including Whole Genome Sequencing Reveals <i>Paecilomyces paravariotii</i> sp. nov. as a Cryptic Sister Species to <i>P. variotii</i>.	2023	3	31	Journal of fungi (Basel, Switzerland)	Eurotiales; Paecilomyces variotii; horizontal gene transfer; taxonomy; viriditoxin	Urquhart	Andrew S	abstract_not_HGT	Not about HGT
12	36732595	10.1038/s43705-022-00210-8	Genomics discovery of giant fungal viruses from subsurface oceanic crustal fluids.	2023	2	5	ISME communications	NA	Bhattacharjee	Ananda S	not_in_Pezizomycotina	The HGT receptor is a virus
13	36726175	10.1186/s43008-023-00108-7	Comparative genomic study of the Penicillium genus elucidates a diverse pangenome and 15 lateral gene transfer events.	2023	2	4	IMA fungus	Filamentous fungi; Lateral gene transfer; Long read sequencing; MinION; Mycotoxins; Pangenome; Penicillium; Phylogenetics	Petersen	Celine	not_interkingdom	Appear other fungus
14	36712336	10.1093/pnasnexus/pgac274	<i>Botrytis cinerea</i> identifies host plants via the recognition of antifungal capsidiol to induce expression of a specific detoxification gene.	2023	2	2	PNAS nexus	Solanaceae plants; capsidiol; detoxification; phytoalexin; polyxenous pathogen	Kuroyanagi	Teruhiko	not_interkingdom	They suggest the HGT is between Ascomycota
15	36685277	10.3389/fmolb.2022.1080836	Structural and evolutionary insights into astacin metallopeptidases.	2023	2	2	Frontiers in molecular biosciences	catalytic domain (CD); darwinian descent; evolution of metallopeptidases; horizontal gene transfer (HGT); phylogeny of enzymes	Gomis-R&#xfc;th	F Xavier	not_in_Pezizomycotina	The said that the hgt was in a lot of receptors like metazoos and fungi
16	36675876	10.3390/jof9010055	Phylogenesis of the Functional 1-Aminocyclopropane-1-Carboxylate Oxidase of Fungi and Plants.	2023	2	2	Journal of fungi (Basel, Switzerland)	1-aminocyclopropane-1-carboxylic acid oxidase; basidiomycete; horizontal gene transfer; sequence motif analysis	Li	Yanan	not_in_Pezizomycotina	The HGT is in Pleurotus ostreatus which is a Basidiomycota
17	36597348	10.1111/1755-0998.13752	The Aphelenchoides genomes reveal substantial horizontal gene transfers in the last common ancestor of free-living and major plant-parasitic nematodes.	2023	4	6	Molecular ecology resources	comparative genomics; genome reduction; horizontal gene transfer; nematodes; plant parasitism; Animals; Gene Transfer, Horizontal; Nematoda; Phylogeny; Plants	Lai	Cheng-Kuo	not_in_Pezizomycotina	The paper talks about nematodes as receptor of HGT
18	36587809	10.1016/j.ibmb.2022.103896	Differential regulation of the Tor gene homolog drives the red/green pigmentation phenotype in the aphid Myzuspersicae.	2023	2	7	Insect biochemistry and molecular biology	Aphid; Carotene; Carotenoid; Colour polymorphism; Gene expression; Animals; Aphids; Lycopene; Pigmentation; Carotenoids	Trissi	Nasser	not_in_Pezizomycotina	The hgt is in Acyrthosiphon that are aphids
19	36537743	10.1590/1678-4685-GMB-2021-0411	Molecular evolution and diversification of phytoene synthase (PSY) gene family.	2022	12	22	Genetics and molecular biology	NA	Lisboa	Marcia Pagno	used	Candidates from several species
20	36507655	10.1111/tpj.16060	Horizontally acquired fungal killer protein genes affect cell development in mosses.	2023	2	16	The Plant journal : for cell and molecular biology	Physcomitrium patens; cell death; cytoplasmic calcium; horizontal gene transfer; killer protein 4; plant evolution; Bryophyta; Calcium; Fungal Proteins; Fungi; Bryopsida	Guan	Yanlong	not_in_Pezizomycotina	The hgt is in Physcomitrium a moss
21	36447017	10.1007/s00294-022-01259-7	Horizontal transfer of tRNA genes to mitochondrial plasmids facilitates gene loss from fungal mitochondrial DNA.	2023	2	15	Current genetics	Fungi; Horizontal gene transfer; Lyophyllaceae; Mitochondrial plasmids; Phylogenetics; mtDNA; DNA, Mitochondrial; DNA, Fungal; Mitochondria; Plasmids; RNA, Transfer; Gene Transfer, Horizontal	Nieuwenhuis	Mathijs	not_interkingdom	They studied the exchange of DNA between fungal linear plasmids and fungal mtDNA
22	36375055	10.1073/pnas.2214513119	Bioremediation of mercury-polluted soil and water by the plant symbiotic fungus <i>Metarhizium robertsii</i>.	2022	11	16	Proceedings of the National Academy of Sciences of the United States of America	Metarhizium; bioremediation; fungi; mercury tolerance; Biodegradation, Environmental; Water; Mercury; Methylmercury Compounds; Phylogeny; Ecosystem; Metarhizium; Soil	Wu	Congcong	used	From bacteria to Metharhizium robertsii
23	36374836	10.1371/journal.pgen.1010333	Trans-driven variation in expression is common among detoxification genes in the extreme generalist herbivore Tetranychus urticae.	2022	11	30	PLoS genetics	Animals; Tetranychidae; Herbivory; Gene Transfer, Horizontal; Adaptation, Physiological; Plants; Pesticides	Kurlovs	Andre H	not_in_Pezizomycotina	An spider got a gen from fungi
24	36214559	10.1128/mbio.02472-22	Solanimycin: Biosynthesis and Distribution of a New Antifungal Antibiotic Regulated by Two Quorum-Sensing Systems.	2023	2	28	mBio	Dickeya solani; acyl-homoserine lactone; agriculture and global food security; antibiotics; antifungal agents; gene regulation; horizontal gene transfer; hybrid polyketide/nonribosomal peptide; phytopathogens; post-transcriptional control mechanisms; quorum sensing; secondary metabolism; Animals; Humans; Antifungal Agents; Phylogeny; Bacteria; Enterobacteriaceae; Fungi; Anti-Bacterial Agents	Matilla	Miguel A	not_in_Pezizomycotina	The hgt is in Dickeya solani a Bacteria
25	36161953	10.1073/pnas.2205857119	Metabolic novelty originating from horizontal gene transfer is essential for leaf beetle survival.	2022	9	28	Proceedings of the National Academy of Sciences of the United States of America	herbivorous insects; horizontal gene transfer; plant - insect interaction; plant cell wall; polygalacturonase; Animals; Coleoptera; Gene Knockout Techniques; Gene Transfer, Horizontal; Pectins; Phylogeny; Plants; Polygalacturonase	Kirsch	Roy	not_in_Pezizomycotina	The hgt is in beetle
26	36014979	10.3390/pathogens11080858	Characterization of Host-Specific Genes from Pine- and Grass-Associated Species of the <i>Fusarium fujikuroi</i> Species Complex.	2022	8	30	Pathogens (Basel, Switzerland)	Fusarium circinatum; Fusarium fujikuroi species complex; Fusarium temperatum; comparative genomics; horizontal gene transfer; host-specificity; pitch canker; subtelomeres	Dewing	Claudette	not_interkingdom	Between fusarium
27	35900180	10.1093/sysbio/syac054	Phylogenomics Supports the Monophyly of Aphelids and Fungi and Identifies New Molecular Synapomorphies.	2023	6	19	Systematic biology	Phylogeny; Eukaryota; Fungi; Microsporidia; Sequence Analysis, DNA	Galindo	Luis Javier	not_interkingdom	The homologues wherejust found in Ascomycete and also said the other ancestors remain unknown
28	35841879	10.1016/j.gde.2022.101950	Horizontal gene transfer in yeasts.	2022	9	22	Current opinion in genetics &amp; development	Bacteria; Gene Transfer, Horizontal; Phylogeny	Gon&#xe7;alves	Paula	not_in_Pezizomycotina	Paper do not talk about Pezizomycotina cases
29	35731825	10.1371/journal.pgen.1010239	Old genes in new places: A taxon-rich analysis of interdomain lateral gene transfer events.	2022	7	7	PLoS genetics	Animals; Eukaryota; Eukaryotic Cells; Evolution, Molecular; Gene Transfer, Horizontal; Phylogeny; Prokaryotic Cells	Cote-L'Heureux	Auden	used	Pezizomycotina candidates from bacteria to fungi
30	35706021	10.1186/s12915-022-01346-8	Reconstruction of gene innovation associated with major evolutionary transitions in the kingdom Fungi.	2022	6	17	BMC biology	Fungi; Gene gain; Horizontal transfer; Mitochondria; Trait transitions; Animals; Evolution, Molecular; Fungi; Gene Transfer, Horizontal; Phylogeny; Plants	Wu	Baojun	not_in_Pezizomycotina	The hgt are in mucoromycota which is not Dikaria but Fungi incertae sedis, other example is Saccharomyces cerevisiae
31	35678538	10.1002/ajb2.16015	Dynamic plastid and mitochondrial genomes in Chaetopeltidales (Chlorophyceae) and characterization of a new chlorophyte taxon.	2022	6	28	American journal of botany	Gormaniella; algae; chloroplast genome; intron; mitogenome; repeats; Chlorophyceae; Chloroplasts; Evolution, Molecular; Genome, Chloroplast; Genome, Mitochondrial; Genome, Plastid; Introns; Phylogeny	Robison	Tanner	not_in_Pezizomycotina	In plant Gormaniella
32	35658860	10.1186/s12915-022-01323-1	Intradiol ring cleavage dioxygenases from herbivorous spider mites as a new detoxification enzyme family in animals.	2022	6	8	BMC biology	Aromatic compounds; Dioxygenases; Ortho-cleavage; Plant-herbivore interactions; Tetranychidae; Animals; Dioxygenases; Herbivory; Solanum lycopersicum; Phylogeny; Plants; Tetranychidae	Njiru	Christine	not_in_Pezizomycotina	From fungi to spider
33	35652640	10.1128/spectrum.01112-22	Horizontal Gene Transfer of Triazole Resistance in Aspergillus fumigatus.	2022	7	1	Microbiology spectrum	Aspergillus fumigatus; antifungal resistance; drug resistance; horizontal gene transfer; hyphal fusion; triazole antifungals; Antifungal Agents; Aspergillus fumigatus; Drug Resistance, Fungal; Fungal Proteins; Fungi; Gene Transfer, Horizontal; Humans; Microbial Sensitivity Tests; Triazoles; Voriconazole	Morogovsky	Alma	not_in_Pezizomycotina	Appear other fungus
34	35560066	10.1111/nph.18220	Chromosome-level genome of Pedinomonas minor (Chlorophyta) unveils adaptations to abiotic stress in a rapidly fluctuating environment.	2022	7	15	The New phytologist	Pedinophyceae; core chlorophytes; evolution; gene family expansion; horizontal gene transfer; nucleocytoplasmic large DNA virus (NCLDV); stress responses; Chlorophyta; Chromosomes; DNA Transposable Elements; Phylogeny; Stress, Physiological	Xu	Yan	not_in_Pezizomycotina	From fungi and bacteria to plant
35	35542181	10.1016/j.fawpar.2022.e00155	Horizontal gene transfer provides insights into the deep evolutionary history and biology of <i>Trichinella</i>.	2022	7	16	Food and waterborne parasitology	Cyanase; Evolution; Horizontal gene transfer; Nurse cell; Trichinella	Zarlenga	Dante	not_in_Pezizomycotina	In Trichinella
36	35483672	10.1146/annurev-phyto-021021-041830	Exploring the Emergence and Evolution of Plant Pathogenic Microbes Using Historical and Paleontological Sources.	2022	8	30	Annual review of phytopathology	development of agriculture; disease emergence; herbaria; phytomicrobiome; plant&#x2013;pathogen interactions; virome; Animals; Archaea; Bacteria; Fungi; Humans; Microbiota; Plants	Malmstrom	Carolyn M	not_in_Pezizomycotina	No in Pezizomycotina
37	35470043	10.1016/j.fgb.2022.103696	Genus-wide analysis of Fusarium polyketide synthases reveals broad chemical potential.	2022	5	17	Fungal genetics and biology : FG &amp; B	Fusarium; Genome; Horizontal gene transfer; Mycotoxins; Natural product; Phylogenetic analysis; Polyketide synthase; Animals; Biological Products; Fusarium; Phylogeny; Polyketide Synthases; Polyketides	Brown	Daren W	duplicate_candidate	Already in PMID 24927540 PKS and NRPS genes into Pezizomycotina
38	35437001	10.1038/s41477-022-01129-7	The Cycas genome and the early evolution of seed plants.	2022	4	25	Nature plants	Cycadopsida; Cycas; Genes, Plant; Ginkgo biloba; Phylogeny; Seeds	Liu	Yang	not_in_Pezizomycotina	From fungi to plant
39	35422843	10.3389/fgene.2022.851738	Origin and Evolution of Enzymes with MIO Prosthetic Group: Microbial Coevolution After the Mass Extinction Event.	2022	4	23	Frontiers in genetics	MIO-dependent enzymes; a mass extinction event; microbial coevolution; minimal ancestor deviation; rooted phylogenetic tree	Peng	Fei	not_in_Pezizomycotina	From bacteria to fungi is related with R. toruloides
40	35356516	10.3389/fmicb.2022.854852	Tracking of Diversity and Evolution in the Brown Rot Fungi <i>Monilinia fructicola</i>, <i>Monilinia fructigena</i>, and <i>Monilinia laxa</i>.	2022	4	1	Frontiers in microbiology	biosynthetic gene clusters; effectors; phylogenetic analysis; repeat-induced point mutation; synteny; transposable elements	De Miccolis Angelini	Rita Milvia	used	From bacteria into Molinilia the recpd clusters
41	35354279	10.1128/msphere.00035-22	Contrasting Strategies for Sucrose Utilization in a Floral Yeast Clade.	2022	4	29	mSphere	W/S clade; alpha-glucosidase; comparative genomics; gene cluster; horizontal gene transfer; invertase; sucrose utilization; Glucose; Glucosides; Humans; Maltose; Saccharomyces cerevisiae; Saccharomycetales; Sucrose	Gon&#xe7;alves	Carla	not_in_Pezizomycotina	From Bact to Starmerella that is a Sacaromycotina
42	35318523	10.1007/s00253-022-11880-8	Characterization of the mitogenome of Gongronella sp. w5 reveals substantial variation in Mucoromycota.	2022	4	11	Applied microbiology and biotechnology	Gene order; Genetic code; Gongronella; Mitogenome; Mucoromycota; Phylogeny; Gene Order; Genes, Mitochondrial; Genome, Mitochondrial; Mucorales; Phylogeny	Zhang	Shu	not_in_Pezizomycotina	In Mucoromycota
43	35314402	10.1016/j.virs.2022.03.010	Fusarivirus accessory helicases present an evolutionary link for viruses infecting plants and fungi.	2022	6	22	Virologica Sinica	Fusarivirus; Helicase; Horizontal gene transfer (HGT); Hypovirus; Potyvirus; Fungal Viruses; Genome, Viral; Open Reading Frames; Phylogeny; Plants; RNA Viruses; RNA, Viral; RNA-Dependent RNA Polymerase; Rhizoctonia	Abdoulaye	Assane Hamidou	not_in_Pezizomycotina	The HGT is between viruses
44	35226812	10.1094/MPMI-09-21-0227-R	Ancestral Chromosomes for Family Peronosporaceae Inferred from a Telomere-to-Telomere Genome Assembly of <i>Peronospora effusa</i>.	2022	5	24	Molecular plant-microbe interactions : MPMI	effector clusters; genome organization; horizontal gene transfer; loss of heterozygosity; oomycete; synteny; Oomycetes; Peronospora; Plant Diseases; Spinacia oleracea; Telomere	Fletcher	Kyle	not_in_Pezizomycotina	The HGT is in SAR, Bremia lactucae
45	35205950	10.3390/jof8020196	Regulation of the Leucine Metabolism in <i>Mortierella alpina</i>.	2022	3	1	Journal of fungi (Basel, Switzerland)	Mortierella; basal fungus; branched-chain amino acid transaminase; feedback inhibition; leucine; &#x3b1;-isopropyl-malate synthase	Sonnabend	Robin	not_in_Pezizomycotina	From phototrofic organism to Mucoromycota
46	35181506	10.1016/j.gene.2022.146326	New insights into plant natriuretic peptide evolution: From the lysogenic conversion in Xanthomonas to the lateral transfer to the whitefly Bemisia tabaci.	2022	3	18	Gene	Effectors; Genome evolution; Lateral gene transfer; Plant-insect interactions; Plant-pathogen interactions; Transduction; Animals; Bacterial Proteins; Citrus; Evolution, Molecular; Gene duplicatelication; Gene Transfer, Horizontal; Hemiptera; Insect Proteins; Molecular Docking Simulation; Multigene Family; Natriuretic Peptides; Phylogeny; Plant Proteins; Xanthomonas	Patan&#xe9;	Jos&#xe9; S L	not_in_Pezizomycotina	In a whitefly
47	35063120	10.1016/j.cub.2021.12.048	A large transposable element mediates metal resistance in the fungus Paecilomyces variotii.	2022	4	11	Current biology : CB	Eurotiales; horizontal gene transfer; metal homeostasis; transposon; Byssochlamys; Cadmium; Copper; DNA Transposable Elements; Zinc	Urquhart	Andrew S	used	From bacteria to fungi, in Paecilomyces variotii
48	34996446	10.1186/s12915-021-01200-3	Group II intron and repeat-rich red algal mitochondrial genomes demonstrate the dynamic recent history of autocatalytic RNAs.	2022	4	14	BMC biology	Genome expansion; Group II introns; Horizontal gene transfer; Red algae; Repeated sequences; Evolution, Molecular; Genome, Mitochondrial; Humans; Introns; Phylogeny; Plastids; Rhodophyta	Kim	Dongseok	not_in_Pezizomycotina	From bacteria or eukariot to Porphyridium
49	34878842	10.1126/sciadv.abl3594	A unique flavoenzyme operates in ubiquinone biosynthesis in photosynthesis-related eukaryotes.	2023	4	3	Science advances	NA	Xu	Jing-Jing	not_in_Pezizomycotina	In Rodhophita
50	34829248	10.3390/jof7110959	<i>Gcorn fungi</i>: A Web Tool for Detecting Biases between Gene Evolution and Speciation in Fungi.	2021	11	30	Journal of fungi (Basel, Switzerland)	database; evolution; fungi; gene homology; network analysis; ortholog; phylogenetic tree; speciation	Kawachi	Taiga	abstract_not_HGT	Is about a tool
51	34818756	10.1016/j.scitotenv.2021.150426	Fumigation practice combined with organic fertilizer increase antibiotic resistance in watermelon rhizosphere soil.	2021	11	26	The Science of the total environment	Antibiotic resistance gene; Facility agriculture; Mobile genetic element; Organic fertilizer; Rhizosphere soil; Soil fumigant; Citrullus; Drug Resistance, Microbial; Fertilizers; Fumigation; Genes, Bacterial; Rhizosphere; Soil; Soil Microbiology	Du	Shuai	not_in_Pezizomycotina	No in Pezizomycotina
52	34730808	10.1093/molbev/msab317	Citrullination Was Introduced into Animals by Horizontal Gene Transfer from Cyanobacteria.	2022	3	31	Molecular biology and evolution	citrullination; enzyme; horizontal gene transfer; posttranslational modification; Animals; Citrullination; Conserved Sequence; Cyanobacteria; Evolution, Molecular; Gene Transfer, Horizontal; Phylogeny	Cummings	Thomas F M	not_in_Pezizomycotina	From cyanobacteria to animals
53	34697892	10.1111/1462-2920.15802	Virus diversity in metagenomes of a lichen symbiosis (Umbilicaria phaea): complete viral genomes, putative hosts and elevational distributions.	2022	3	17	Environmental microbiology	Ascomycota; Bacteriophages; Genome, Viral; Lichens; Metagenome; Phylogeny; Symbiosis	Merges	Dominik	not_in_Pezizomycotina	Appear other fungus
54	34538504	10.1016/j.tig.2021.08.013	The evolution of the GALactose utilization pathway in budding yeasts.	2022	3	9	Trends in genetics : TIG	fungi; galactose; gene cluster; gene regulation; horizontal gene transfer; polymorphism; regulatory rewiring; Galactose; Genes, Fungal; Humans; Multigene Family; Saccharomyces cerevisiae; Saccharomycetales	Harrison	Marie-Claire	not_in_Pezizomycotina	Is in Sacaromycotina
55	34428260	10.1371/journal.ppat.1009823	Nine viruses from eight lineages exhibiting new evolutionary modes that co-infect a hypovirulent phytopathogenic fungus.	2021	11	30	PLoS pathogens	Ascomycota; Biological Evolution; Brassica napus; Cell Lineage; Fungal Viruses; Genome, Viral; Phylogeny; Plant Diseases; Plant Leaves; RNA, Viral	Mu	Fan	not_in_Pezizomycotina	In viruses
56	34399028	10.1111/1744-7917.12958	Characterization of carotenoid biosynthetic pathway genes in the pea aphid (Acyrthosiphon pisum) revealed by heterologous complementation and RNA interference assays.	2022	5	23	Insect science	RNA interference; carotenoid biosynthesis; heterologous complementary; pea aphid; Animals; Aphids; Biosynthetic Pathways; Carotenoids; Peas; RNA Interference	Ding	Bi-Yue	not_in_Pezizomycotina	From fungi to Acyrthosiphon pisum
57	34340549	10.1128/mBio.00715-21	Discovery of the Pseudomonas Polyyne Protegencin by a Phylogeny-Guided Study of Polyyne Biosynthetic Gene Cluster Diversity.	2021	12	23	mBio	Pseudomonas; biosynthetic gene clusters; natural products; phylogenetics; polyynes; Biosynthetic Pathways; Evolution, Molecular; Genome, Bacterial; Genomics; Multigene Family; Phylogeny; Polyynes; Pseudomonas	Mullins	Alex J	not_in_Pezizomycotina	Between bacteria
58	34305992	10.3389/fpls.2021.704985	Root Endophytes and <i>Ginkgo biloba</i> Are Likely to Share and Compensate Secondary Metabolic Processes, and Potentially Exchange Genetic Information by LTR-RTs.	2021	7	27	Frontiers in plant science	Ginkgo biloba; LTR-RT; endophyte; lateral gene transfer; secondary metabolism	Zou	Kai	abstract_not_HGT	Abstract paper do not mention hgt
59	34197607	10.1093/pcp/pcab093	Cryogenian Origin and Subsequent Diversification of the Plant Cell-Wall Enzyme XTH Family.	2022	1	11	Plant &amp; cell physiology	Alphaproteobacteria; Cryogenian; Glycoside hydrolase family 16; Horizontal gene transfer; Streptophyta; Xyloglucan endotransglucosylase/hydrolase; Cell Wall; Embryophyta; Evolution, Molecular; Glycosyltransferases; Multigene Family; Plant Proteins	Shinohara	Naoki	not_in_Pezizomycotina	From plants to algae
60	34157135	10.1111/nph.17568	Plants acquired a major retrotransposon horizontally from fungi during the conquest of&#xa0;land.	2021	9	9	The New phytologist	genome evolution; horizontal gene transfer; phylogenetics; plant terrestrialization; retrotransposons; Fungi; Gene Transfer, Horizontal; Phylogeny; Plants; Retroelements	Wang	Qin	not_in_Pezizomycotina	From fungi to plant
61	34154398	10.1128/mBio.00967-21	Identification of Oxygen-Independent Pathways for Pyridine Nucleotide and Coenzyme A Synthesis in Anaerobic Fungi by Expression of Candidate Genes in Yeast.	2021	11	12	mBio	Neocallimastigomycetes; Saccharomyces cerevisiae; anaerobes; biotechnology; fungi; nicotinic acid; oxygen requirement; pantothenate; vitamin biosynthesis; Anaerobiosis; Coenzyme A; Fungi; Metabolic Networks and Pathways; Neocallimastix; Nucleotides; Oxygen; Piromyces; Proteome; Pyridines; Saccharomyces cerevisiae	Perli	Thomas	not_in_Pezizomycotina	From bacteria to Neocallimastigomycetes
62	34100915	10.1093/femsle/fnab066	The deletion of chiMaD1, a horizontally acquired chitinase of Metarhizium anisopliae, led to higher virulence towards the cattle tick (Rhipicephalus microplus).	2021	10	22	FEMS microbiology letters	Metarhizium ; biological control; chitinase; horizontal gene transfer; virulence, tick; Animals; Chitin; Chitinases; Fungal Proteins; Gene Deletion; Gene Transfer, Horizontal; Host-Pathogen Interactions; Larva; Metarhizium; Pest Control, Biological; Phylogeny; Rhipicephalus; Tenebrio; Virulence	Sbaraini	Nicolau	not_in_Pezizomycotina	No in Pezizomycotina
63	33901575	10.1016/j.ygeno.2021.04.034	Molecular evolution and regulation of DHN melanin-related gene clusters are closely related to adaptation of different melanin-producing fungi.	2022	3	31	Genomics	Aspergillus/Penicillium spp.; Aureobasidium melanogenum; Co-evolution; DHN melanin-related gene clusters; Divergence time; Evolution, Molecular; Fungi; Gene Transfer, Horizontal; Melanins; Multigene Family	Jia	Shu-Lei	not_interkingdom	Is beetween fungi
64	33865960	10.1016/j.freeradbiomed.2021.04.013	Distribution of methionine sulfoxide reductases in fungi and conservation of the free-methionine-R-sulfoxide reductase in multicellular eukaryotes.	2021	6	28	Free radical biology &amp; medicine	Fungi; Genome; Horizontal gene transfer; Methionine sulfoxide; Methionine sulfoxide reductase; Protein oxidation; Thiol oxidoreductase; Eukaryota; Fungi; Methionine; Methionine Sulfoxide Reductases; Oxidation-Reduction; Phylogeny	Hage	Hayat	not_in_Pezizomycotina	In other fungis also
65	33803896	10.3390/microorganisms9030637	Ecological and Biotechnological Aspects of Pigmented Microbes: A Way Forward in Development of Food and Pharmaceutical Grade Pigments.	2021	4	13	Microorganisms	biological properties; fluorescent pigments; horizontal gene transfer; pigments evolution	Chatragadda	Ramesh	not_in_Pezizomycotina	Between bacteria the exchange pigments
66	33789776	10.1186/s43008-021-00058-y	Quorum sensing-mediated inter-specific conidial anastomosis tube fusion between Colletotrichum gloeosporioides and C. siamense.	2021	4	5	IMA fungus	Colletotrichum; Conidial anastomosis tube; Genetic diversity; Heterokaryosis; Hybrid vigour; Quorum sensing	Mehta	Nikita	not_interkingdom	Between fungi the paper does not mention other kingdomes
67	33582235	10.1016/j.mito.2021.02.002	Comparative mitogenomics of Agaricomycetes: Diversity, abundance, impact and coding potential of putative open-reading frames.	2022	1	14	Mitochondrion	Agaricomycetes; Basidiomycota; Comparative mitogenomics; Evolution; Mitochondrial genome; Basidiomycota; Codon; DNA, Mitochondrial; Genes, Fungal; Genome, Mitochondrial; Introns; Open Reading Frames; Polyporaceae	Ara&#xfa;jo	Daniel S	not_in_Pezizomycotina	The paper abstract talks about Basidiomicota
68	33540794	10.3390/ani11020374	Characterization and Functional Importance of Two Glycoside Hydrolase Family 16 Genes from the Rice White Tip Nematode <i>Aphelenchoides besseyi</i>.	2021	3	16	Animals : an open access journal from MDPI	Aphelenchoides besseyi; RNA interference; fungal feeding; glycoside hydrolase family 16	Feng	Hui	not_in_Pezizomycotina	From fungi to nematode Aphelenchoides besseyi
69	33539346	10.1371/journal.pgen.1009341	The Species-Specific Acquisition and Diversification of a K1-like Family of Killer Toxins in Budding Yeasts of the Saccharomycotina.	2021	6	21	PLoS genetics	Ascomycota; Evolution, Molecular; Gene Flow; Gene Transfer, Horizontal; Genetic Variation; Killer Factors, Yeast; Phylogeny; RNA, Double-Stranded; RNA, Viral; Saccharomyces; Saccharomyces cerevisiae; Saccharomycetales; Species Specificity; Totivirus	Fredericks	Lance R	not_in_Pezizomycotina	Is between Saccharomycotina
70	33522394	10.1080/15592324.2021.1879534	Fungal genes in the innovation and evolution of land plants.	2021	9	1	Plant signaling &amp; behavior	Horizontal gene transfer; adaptation; plant evolution; Biological Evolution; Embryophyta; Genes, Fungal; Mycorrhizae; Stem Cells	Wang	Shuanghua	not_in_Pezizomycotina	From mycorisa like fungi to plants
71	33485954	10.1016/j.ygeno.2021.01.003	Analysis of organellar genomes in brown algae reveals an independent introduction of similar foreign sequences into the mitochondrial genome.	2022	2	22	Genomics	Brown algae; Mitochondrial lateral gene transfer; Organellar genomes; Phylogeny; Evolution, Molecular; Gene Transfer, Horizontal; Genome, Chloroplast; Genome, Mitochondrial; Phaeophyta; Phylogeny	Rana	Shivani	abstract_not_HGT	The paper do not mention hgt
72	33329443	10.3389/fmicb.2020.581313	The Mosaic Architecture of NRPS-PKS in the Arbuscular Mycorrhizal Fungus <i>Gigaspora margarita</i> Shows a Domain With Bacterial Signature.	2020	12	18	Frontiers in microbiology	Burkholderiaceae; Candidatus Glomeribacter gigasporarum; NRPS-PKS; arbuscular mycorrhizal fungi; endobacteria; horizontal gene transfer; polyketides evolution	Venice	Francesco	not_in_Pezizomycotina	From bacteria to Mucoromycota
73	33266251	10.3390/ijms21239131	Comparative Analysis of ROS Network Genes in Extremophile Eukaryotes.	2021	3	8	International journal of molecular sciences	ROS; extremotolerance; resurrection plants; Biomarkers; Eukaryota; Extremophiles; Gene Expression Regulation; Gene Expression Regulation, Enzymologic; Gene Regulatory Networks; Oxidative Stress; Plants; Reactive Oxygen Species	Lyall	Rafe	not_in_Pezizomycotina	HGT is between SAR and algae, the paper do not deep in the hgt just mention it
74	33221673	10.1016/j.jenvman.2020.111641	Global bibliometric meta-analytic assessment of research trends on microbial chlorine resistance in drinking water/water treatment systems.	2020	12	14	Journal of environmental management	Antibiotic resistance; Bibliometric; Biofilms; Chlorine resistance; Drinking water; Fungal chlorine resistance; Wastewater; Bibliometrics; China; Chlorine; Drinking Water; Humans; Japan; Water Purification	Ekundayo	Temitope C	abstract_not_HGT	The paper abstract mention that is unkwon if the fungis can get clrone resitance mechanism by HGT
75	33185664	10.1093/molbev/msaa293	Diversification of Fungal Chitinases and Their Functional Differentiation in Histoplasma capsulatum.	2021	7	15	Molecular biology and evolution	Histoplasma ; GH18 family; chitinase; fungi; Chitinases; Evolution, Molecular; Fungal Proteins; Genome, Fungal; Histoplasma; Protein Domains	Goughenour	Kristie D	not_in_Pezizomycotina	Not just in Pezizomycotina also in Basidiomycota
76	33165775	10.1007/978-1-0716-1048-0_1	Ecological Genomics and Evolution of Trichoderma reesei.	2021	3	24	Methods in molecular biology (Clifton, N.J.)	Ankyrins; Cellulolytic enzymes; Gene duplicatelication; Gene loss; Lateral gene transfer; Mycoparasitism; Orphan genes; Phylogenomics; T. parareesei; Transcriptomics; Animals; Biological Evolution; Ecological and Environmental Phenomena; Genome, Fungal; Genomics; Hypocreales; Likelihood Functions; Parasites; Phylogeny	Chenthamara	Komal	abstract_not_HGT	Abstract paper do not mention hgt
77	33158886	10.1128/AEM.02051-20	Bacterial-Like Nonribosomal Peptide Synthetases Produce Cyclopeptides in the Zygomycetous Fungus Mortierella alpina.	2021	3	26	Applied and environmental microbiology	Mortierellales; NRPS; adenylation domain; cyclopeptide; horizontal gene transfer; zygomycetes; Fungal Proteins; Mortierella; Peptide Synthases; Peptides, Cyclic; Phylogeny	Wurlitzer	Jacob M	not_in_Pezizomycotina	From bacteria to Mucoromycota Mortierella
78	33065245	10.1016/j.ygeno.2020.10.006	The wide distribution and horizontal transfers of beta satellite DNA in eukaryotes.	2021	8	19	Genomics	Beta satellite DNA; Eukaryotes; Horizontal gene transfer; Primates; Sau3A sequences; Animals; DNA, Satellite; Eukaryota; Gene Transfer, Horizontal; Genetic Variation; Genome; Genome, Archaeal; Genome, Bacterial; Humans; Polymerase Chain Reaction; Primates; Whole Genome Sequencing	Yang	Jiawen	not_in_Pezizomycotina	Between animals such as Dermoptera and primates
79	33031891	10.1016/j.gene.2020.145203	Tracking the evolutionary innovations of plant terrestrialization.	2021	1	21	Gene	Early land plants; Genome; Horizontal gene transfer; Plant evolution; Plant terrestrialization; Biological Evolution; Bryophyta; Gene Transfer, Horizontal; Genome, Plant; Plant Physiological Phenomena; Plants	Gao	Jian-Guo	not_in_Pezizomycotina	The paper abstract said that for the future is needed to study more HGT because is posible that in the transition from aquatic plants to terrestral plants they could won genes from fungi and bacteria via hgt.
80	32976806	10.1016/j.cub.2020.08.082	Domestication of the Emblematic White Cheese-Making Fungus Penicillium camemberti and Its Diversification into Two Varieties.	2021	8	30	Current biology : CB	Penicillium; adaptation; cheese; domestication; fitness; fungi; horizontal gene transfer; mycotoxin; phenotypes; population genomics; Cheese; Food Microbiology; Genetic Variation; Genome, Fungal; Penicillium; Phenotype	Ropars	Jeanne	not_in_Pezizomycotina	Also in Basidiomycota
81	32966583	10.1093/femsec/fiaa187	Fungi and viruses as important players in microbial mats.	2021	4	20	FEMS microbiology ecology	fungi; microbial food web; microbial mats; virus; Ecosystem; Food Chain; Fresh Water; Fungi; Viruses	Carreira	C&#xe1;tia	not_in_Pezizomycotina	The paper is not about hgt case in Pezizomycotina they talk about the role of fungi and viruses in mats and just mention that virus could facilitate hgt
82	32941984	10.1016/j.ygeno.2020.09.025	Genome-wide identification and functional analysis of the horizontally transferred genes in Penicillium.	2021	8	20	Genomics	Expression; Genomic innovation; Horizontal gene transfer; Osmotrophy; Penicillium; Gene Expression; Gene Transfer, Horizontal; Genome, Fungal; Metabolic Networks and Pathways; Penicillium	Wang	Mingshuang	used	From procariota to Penicillum
83	32926145	10.1093/gbe/evaa193	De Novo Gene Birth, Horizontal Gene Transfer, and Gene duplicatelication as Sources of New Gene Families Associated with the Origin of Symbiosis in Amanita.	2021	9	9	Genome biology and evolution	convergent evolution; gene family evolution; mutualism; mycorrhizal fungi; phylogenomics; Amanita; Gene duplicatelication; Gene Transfer, Horizontal; Multigene Family; Mycorrhizae; Phylogeny; Selection, Genetic; Symbiosis	Wang	Yen-Wen	not_in_Pezizomycotina	In Amanita found 4 hgt
84	32915993	10.1093/gbe/evaa163	Origin and Evolution of Fusidane-Type Antibiotics Biosynthetic Pathway through Multiple Horizontal Gene Transfers.	2021	9	8	Genome biology and evolution	fusidane-type antibiotics; horizontal gene transfer; origin and evolution; Anti-Bacterial Agents; Biological Evolution; Biosynthetic Pathways; Cytochrome P-450 Enzyme System; Fungi; Fusidic Acid; Gene Transfer, Horizontal; Genome, Fungal; Intramolecular Transferases; Multigene Family	Li	Xiangchen	not_interkingdom	Between Pezizomycotina
85	32873199	10.1098/rspb.2020.1429	De novo biosynthesis of simple aromatic compounds by an arthropod (<i>Archegozetes longisetosus</i>).	2020	9	30	Proceedings. Biological sciences	Benzenoids; Chemical defence; Oribatid mites; biosynthetic pathways; chemical ecology; Animals; Arthropods; Fungi; Mites; Organic Chemicals; Polyketide Synthases; Symbiosis	Br&#xfc;ckner	Adrian	not_in_Pezizomycotina	From bacteria to metazoa
86	32782278	10.1038/s41598-020-70177-w	Predicting the chemical space of fungal polyketides by phylogeny-based bioinformatics analysis of polyketide synthase-nonribosomal peptide synthetase and its modification enzymes.	2020	12	18	Scientific reports	Computational Biology; Fungi; Multigene Family; Peptide Synthases; Phylogeny; Polyketide Synthases; Polyketides	Minami	Atsushi	not_in_Pezizomycotina	The Pezizomycotina is between fungi. For the paper is not important HGT they do not study HGT they just use HGT as a posible reason trying to justify they results they just talk about hgt in discusion
87	32772672	10.1098/rstb.2019.0591	Coral evolutionary responses to microbial symbioses.	2021	5	11	Philosophical transactions of the Royal Society of London. Series B, Biological sciences	Scleractinia; Symbiodiniaceae; holobiont; microbiome; symbiosis; Animals; Anthozoa; Biological Evolution; Dinoflagellida; Global Warming; Microbiota; Symbiosis	van Oppen	Madeleine J H	not_in_Pezizomycotina	From Symbiodiniaceae and bacteria to Coral
88	32727924	10.1534/g3.120.401516	Phylogenomic Analyses of Non-Dikarya Fungi Supports Horizontal Gene Transfer Driving Diversification of Secondary Metabolism in the Amphibian Gastrointestinal Symbiont, <i>Basidiobolus</i>.	2021	6	21	G3 (Bethesda, Md.)	Basidiobolus; horizontal gene transfer; secondary metabolism; siderophores; zygomycetes; Amphibians; Animals; Entomophthorales; Fungi; Gene Transfer, Horizontal; Phylogeny; Secondary Metabolism	Tabima	Javier F	not_in_Pezizomycotina	From Bact to Zoopagomycota
89	32703172	10.1186/s12864-020-06896-1	Identification and distribution of gene clusters required for synthesis of sphingolipid metabolism inhibitors in diverse species of the filamentous fungus Fusarium.	2021	5	14	BMC genomics	Biosynthetic gene cluster; Fusarium; Genome sequence; Horizontal gene transfer; Secondary metabolite; Sphinganine analog; Fumonisins; Fungi; Fusarium; Multigene Family; Sphingolipids	Kim	Hye-Seon	not_interkingdom	Between Fusarium
90	32601550	10.7717/peerj.9309	Mitochondrial genome of the nonphotosynthetic mycoheterotrophic plant <i>Hypopitys monotropa</i>, its structure, gene expression and RNA editing.	2020	9	28	PeerJ	Hypopitys monotropa; Mitochondrial genome; Mycoheterotrophic plants; Non-photosynthetic plants; RNA editing	Shtratnikova	Viktoria Yu	not_in_Pezizomycotina	From fungi to plant
91	32585032	10.1093/gbe/evaa126	The Coevolution of Fungal Mitochondrial Introns and Their Homing Endonucleases (GIY-YIG and LAGLIDADG).	2021	7	14	Genome biology and evolution	GIY-YIG; LAGLIDADG; evolution; fungi; introns; mitochondrial genomes; Biological Coevolution; Endonucleases; Fungi; Gene Transfer, Horizontal; Genes, Mitochondrial; Genome, Mitochondrial; Introns; Phylogeny	Megarioti	Amalia H	not_in_Pezizomycotina	From fungi to bacteria
92	32578878	10.1111/nph.16776	Are fungi-derived genomic regions related to antagonism towards fungi in mosses?	2021	5	14	The New phytologist	HET domain; HopQ1; fungal symbionts; horizontal gene transfer; land plant evolution; mycorrhizas; organismal interaction; symbiosis; Bryophyta; Fungi; Genome, Fungal; Genomics; Mycorrhizae; Symbiosis	Sun	Guiling	not_in_Pezizomycotina	From fungi to plants
93	32576698	10.1073/pnas.2003473117	HGT in the human and skin commensal <i>Malassezia</i>: A bacterially derived flavohemoglobin is required for NO resistance and host interaction.	2020	9	8	Proceedings of the National Academy of Sciences of the United States of America	Malassezia; flavohemoglobin; horizontal gene transfer; Animals; Bacteria; Crystallography, X-Ray; Ergosterol; Evolution, Molecular; Fungal Proteins; Gene Deletion; Gene Expression Regulation, Fungal; Gene Transfer, Horizontal; Hemeproteins; Host Microbial Interactions; Humans; Malassezia; Models, Molecular; Nitric Oxide; Oxidative Stress; Phylogeny; Skin; Symbiosis	Ianiri	Giuseppe	not_in_Pezizomycotina	From Bact to Basidiomycota Malassezia
94	32566125		Horizontal transfer of a natterin-like toxin encoding gene within the holobiont of the reef building coral <i>Acropora digitifera</i> (Cnidaria: Anthozoa: Scleractinia) and across multiple animal linages.	2020	9	28	Journal of venom research	Cnidaria; Horizontal gene transfer; venom	Gacesa	Ranko	not_in_Pezizomycotina	From fungal to coral Acropora digitifera
95	32561581	10.1128/AEM.00672-20	Squalene-Tetrahymanol Cyclase Expression Enables Sterol-Independent Growth of Saccharomyces cerevisiae.	2020	11	20	Applied and environmental microbiology	Saccharomyces cerevisiae; anaerobic; membrane composition; oxygen requirements; sterols; tetrahymanol; Biological Evolution; Gene Expression; Gene Transfer, Horizontal; Lyases; Microorganisms, Genetically-Modified; Protozoan Proteins; Saccharomyces cerevisiae; Sterols; Tetrahymena thermophila	Wiersma	Sanne J	not_in_Pezizomycotina	In Saccharomyces cerevisiae
96	32514117	10.1038/s41396-020-0698-z	Division of functional roles for termite gut protists revealed by single-cell transcriptomes.	2021	1	25	The ISME journal	Animals; Eukaryota; Gastrointestinal Microbiome; Isoptera; Phylogeny; Symbiosis; Transcriptome	Nishimura	Yuki	not_in_Pezizomycotina	To Cononympha leidyi which is a metamonada
97	32512159	10.1016/j.gene.2020.144857	Characterization of horizontally acquired ribotoxin encoding genes and their transcripts in Aedes aegypti.	2020	8	5	Gene	Aedes aegypti; Horizontal gene transfer; RIPs; Ribosome inactivating proteins; Aedes; Animals; Base Sequence; Protein Synthesis Inhibitors; Ribosome Inactivating Proteins; Ribosomes; Sequence Homology; Toxins, Biological	Lapadula	Walter J	not_in_Pezizomycotina	From bacteria to Aedes aegypt
98	32438044	10.1016/j.ympev.2020.106850	Evidence of repeated horizontal transfer of sterol C-5 desaturase encoding genes among dikarya fungi.	2020	11	16	Molecular phylogenetics and evolution	Ascomycota; Basidiomycota; Ergosterol biosynthesis; Fungi; Genome defense; Horizontal gene transfer; Neurospora crassa; Sterol C-5 desaturase; Ascomycota; Basidiomycota; Databases, Genetic; Evolution, Molecular; Gene Transfer, Horizontal; Oxidoreductases; Phylogeny; RNA, Ribosomal, 18S	Herzog	Stephanie	not_interkingdom	From Tremellales to Pezizomycotina
99	32411103	10.3389/fmicb.2020.00720	Rumen Protozoa Play a Significant Role in Fungal Predation and Plant Carbohydrate Breakdown.	2020	9	28	Frontiers in microbiology	carbohydrate metabolism; eukaryotes; metagenomic library; metatranscriptome; protozoa; rumen	Williams	Cate L	not_in_Pezizomycotina	From protozoa to bacteria
100	32388614	10.1007/s11262-020-01763-3	Viruses of endophytic and pathogenic forest fungi.	2021	1	27	Virus genes	Endophyte virus; Fungal endophytes; Fungi; High-throughput sequencing; Mycobiome; Mycovirus; Forests; Fungal Viruses; Fungi; Metagenomics; Plant Diseases; Plants	Siddique	Abu Bakar	not_in_Pezizomycotina	In mycoviruses
101	32332135	10.1128/AEM.00696-20	The Evolutionary and Functional Paradox of Cerato-platanins in Fungi.	2020	10	30	Applied and environmental microbiology	SSCPs; evolution; fungal-bacterial interactions; fungal-fungal interactions; gene duplicatelication; lateral gene transfer; natural selection; plant immune response; protein secretion; rhizosphere colonization; small secreted cysteine-rich proteins; Evolution, Molecular; Fungal Proteins; Fungi; Gene Transfer, Horizontal; Genome, Fungal; Solanum lycopersicum; Multigene Family; Plant Roots; Trichod…	Gao	Renwei	abstract_not_HGT	Abstract paper do not mention hgt
102	32269157	10.1128/mSphere.00156-20	Diversity of Secondary Metabolism in Aspergillus nidulans Clinical Isolates.	2021	2	17	mSphere	Aspergillus nidulans; horizontal gene transfer; intraspecific variation; secondary metabolism; viridicatumtoxin; Aspergillosis; Aspergillus nidulans; Fungal Proteins; Gene Expression Regulation, Fungal; Gene Transfer, Horizontal; Genetic Variation; Genome, Fungal; Multigene Family; Mutation; Secondary Metabolism; Sterigmatocystin	Drott	M T	not_interkingdom	Between Pezizomycotina
103	32251355	10.1038/s41598-020-62150-4	Genome sequencing of Rigidoporus microporus provides insights on genes important for wood decay, latex tolerance and interspecific fungal interactions.	2020	12	16	Scientific reports	Cell Wall; Enzymes; Fungal Proteins; Gene Expression Regulation, Fungal; Gene Transfer, Horizontal; Genome, Fungal; Host-Pathogen Interactions; Latex; Microbial Interactions; Phylogeny; Polyporales; Secondary Metabolism; Wood	Oghenekaro	Abbot O	not_in_Pezizomycotina	Is in Basidiomycota Rigidoporus microporus
104	32239586	10.1111/1462-2920.15004	Acrophiarin (antibiotic S31794/F-1) from Penicillium arenicola shares biosynthetic features with both Aspergillus- and Leotiomycete-type echinocandins.	2021	1	21	Environmental microbiology	Anti-Infective Agents; Ascomycota; Aspergillus; Echinocandins; Lipopeptides; Multigene Family; Penicillium	Lan	Nan	not_interkingdom	Between fungi not good paper IMO
105	32189080	10.1007/s00425-020-03375-5	Plant tumors: a hundred years of study.	2020	11	17	Planta	Cell proliferation; Gall; Higher plants; Meristem; Phytohormones; Tumor; Animals; Bacteria; Fungi; Host-Pathogen Interactions; Insecta; Meristem; Plant Cells; Plant Development; Plant Growth Regulators; Plant Tumors; Viruses	Dodueva	Irina E	not_in_Pezizomycotina	According to the abstract seems the talk about hgt between bacteria to plants
106	32163188	10.1002/jobm.201900487	Genetic differentiation and phylogenetic potential of Ty3/Gypsy LTR retrotransposon markers in soil and plant pathogenic fungi.	2020	12	8	Journal of basic microbiology	LTR retrotransposons; fungi; genetic differentiation; genotyping; horizontal gene transfer; DNA, Fungal; Fungi; Gene Transfer, Horizontal; Genetic Markers; Genetic Variation; Genome, Fungal; Genotype; Phylogeny; Plant Diseases; Retroelements; Soil Microbiology; Terminal Repeat Sequences	Chadha	Sonia	abstract_not_HGT	Abstract paper do not mention hgt
107	32163141	10.1093/gbe/evaa049	What Is in Umbilicaria pustulata? A Metagenomic Approach to Reconstruct the Holo-Genome of a Lichen.	2021	7	13	Genome biology and evolution	SPAdes; chlorophyta; gene loss; metagenome assembly; microbiome; organellar ploidy levels; sequencing error; symbiosis; Ascomycota; Genome, Fungal; Lichens; Metagenome; Phylogeny; Symbiosis	Greshake Tzovaras	Bastian	abstract_not_HGT	The papers said that there is no evidence of hgt events form bacteria, plants into fungi
108	32061337	10.1016/bs.vh.2019.08.001	Perspectives on the evolution of aquaporin superfamily.	2021	4	1	Vitamins and hormones	Evolution; Glycerol channel; Horizontal gene transfer; Supergene family; Water channel; Amino Acid Sequence; Aquaporins; Phylogeny; Water	Ishibashi	Kenichi	not_in_Pezizomycotina	No in Pezizomycotina
109	32056367	10.1002/ps.5783	Parental silencing of a horizontally transferred carotenoid desaturase gene causes a reduction of red pigment and fitness in the pea aphid.	2020	8	6	Pest management science	body color formation; carotenoid; fitness; horizontal gene transfer; pea aphid; Animals; Aphids; Oxidoreductases; Peas; Pigmentation	Ding	Bi-Yue	not_in_Pezizomycotina	From fungi to aphids
110	32038517	10.3389/fmicb.2019.03018	Evolutionary Histories of Type III Polyketide Synthases in Fungi.	2020	9	28	Frontiers in microbiology	comparative genomics; gene cluster; gene duplicatelication; gene loss; horizontal gene transfer; pyrone; resorcinol; secondary metabolite	Navarro-Mu&#xf1;oz	Jorge Carlos	used	From bacteria to Pezizomycotina the genes PKS
111	32031723	10.1111/mec.15378	Gene family expansion of pinewood nematode to detoxify its host defence chemicals.	2021	2	26	Molecular ecology	gene family expansion; genomics/transcriptomes; invasive species; molecular evolution; plant parasite nematode; xenobiotic detoxification pathways; Adaptation, Biological; Animals; Gene duplicatelication; Gene Transfer, Horizontal; Genes, Helminth; Inactivation, Metabolic; Multigene Family; Pinus; Plant Diseases; Terpenes; Transcriptome; Tylenchida	Zhang	Wei	not_in_Pezizomycotina	From fungi to nematode Bursaphelenchus xylophilu
112	31930503	10.1111/nph.16428	Global cellulose biomass, horizontal gene transfers and domain fusions drive microbial expansin evolution.	2021	5	14	The New phytologist	carbohydrate binding module; cell wall; cellulose; domain fusion; expansin; glycoside hydrolase; horizontal gene transfer; plant-microbe interactions; Biomass; Cell Wall; Cellulose; Gene Transfer, Horizontal; Phylogeny; Plant Proteins	Chase	William R	not_in_Pezizomycotina	In table 4 summary of al hgt candidates but not in Pezizomycotina
113	31849866	10.3389/fmicb.2019.02697	Ice-Binding Proteins in a Chrysophycean Snow Alga: Acquisition of an Essential Gene by Horizontal Gene Transfer.	2021	1	10	Frontiers in microbiology	essential genes; extremophiles; gene regulation; horizontal gene transfer; ice-binding proteins; snow algae	Raymond	James A	not_in_Pezizomycotina	From bacteria to algae
114	31810981	10.1534/g3.119.400826	Horizontal Transfer and Gene Loss Shaped the Evolution of Alpha-Amylases in Bilaterians.	2021	1	8	G3 (Bethesda, Md.)	Bilateria; alpha-amylase; annelids; brachiopods; bryozoans; gene loss; glycosyl hydrolase; hemichordates; horizontal gene transfer; introns; molluscs; phoronids; Basidiomycota; Evolution, Molecular; Gene Transfer, Horizontal; Genes, Fungal; Introns; Phylogeny; Transformation, Genetic; alpha-Amylases	Desiderato	Andrea	not_in_Pezizomycotina	From protobacteriaerium to bilateria
115	31771466	10.1098/rspb.2019.1812	The complex evolutionary history of sulfoxide synthase in ovothiol biosynthesis.	2020	6	9	Proceedings. Biological sciences	invertebrates; metazoan; molecular evolution; ovothiol; phylogenetics; sulfoxide synthase; Animals; Bacteria; Biological Evolution; Ergothioneine; Fungi; Gene Transfer, Horizontal; Methylhistidines; Sulfoxides	Gerdol	Marco	not_in_Pezizomycotina	From bacteria and fungi to rotifera the ovoa genes cases
116	31764979	10.1093/gbe/evz257	A Small Horizontally Transferred Gene Cluster Contributes to the Sporulation of Alternaria alternata.	2020	4	21	Genome biology and evolution	Alternaria alternata ; gene cluster; genomic innovation; horizontal gene transfer; spore production; Alternaria; Ascomycota; Basidiomycota; Citrus; Evolution, Molecular; Fungal Proteins; Gene Deletion; Gene Transfer, Horizontal; Multigene Family; Phylogeny; Plant Diseases; Spores, Fungal	Wang	Mingshuang	used	From bacteria to Alternaria alternata in table 1 candidates
117	31740605	10.1073/pnas.1909655116	The evolution and genomic basis of beetle diversity.	2020	4	13	Proceedings of the National Academy of Sciences of the United States of America	adaptive radiation; herbivory; horizontal gene transfer; microbes; phylogeny; Animals; Bacteria; Bacterial Proteins; Biodiversity; Biological Evolution; Cell Wall; Cellulases; Coleoptera; Fungal Proteins; Fungi; Gene Transfer, Horizontal; Genome, Insect; Herbivory; Insect Proteins; Lignin; Phylogeny; Plants; Polysaccharide-Lyases; Polysaccharides	McKenna	Duane D	not_in_Pezizomycotina	From fungi and bacteria to beetle
118	31722662	10.1186/s12864-019-6114-2	Genus level analysis of PKS-NRPS and NRPS-PKS hybrids reveals their origin in Aspergilli.	2020	3	20	BMC genomics	Aspergillus; Gene clusters; PKS-NRPS hybrids; Secondary metabolites; Aspergillus; Evolution, Molecular; Gene Transfer, Horizontal; Penicillium chrysogenum; Peptide Synthases; Phylogeny; Polyketide Synthases	Theobald	Sebastian	not_in_Pezizomycotina	Appear other fungus that are not Pezizomycotina
119	31676475	10.1128/AEM.01580-19	Local Adaptation of Bacterial Symbionts within a Geographic Mosaic of Antibiotic Coevolution.	2020	8	21	Applied and environmental microbiology	coevolution; geographic mosaic theory of coevolution; secondary metabolism; Acclimatization; Actinobacteria; Animals; Anti-Bacterial Agents; Ants; Biological Coevolution; Biosynthetic Pathways; Costa Rica; Host Microbial Interactions; Hypocreales; Secondary Metabolism; Symbiosis	Caldera	Eric J	abstract_not_HGT	In this paper propose The geographic mosaic theory of coevolution (GMC) instead of HGT
120	31621176	10.1111/1462-2920.14827	At the nexus of three kingdoms: the genome of the mycorrhizal fungus Gigaspora margarita provides insights into plant, endobacterial and fungal interactions.	2020	7	29	Environmental microbiology	Bacteria; Bacterial Physiological Phenomena; Base Sequence; Gene Transfer, Horizontal; Genome, Fungal; Glomeromycota; Microbiota; Mycorrhizae; Plant Roots; Plants; Symbiosis	Venice	Francesco	not_in_Pezizomycotina	Is in mucoromycota
121	31600629	10.1016/j.gde.2019.08.004	Evolutionary innovation, fungal cell biology, and the lateral gene transfer of a viral KilA-N domain.	2020	8	17	Current opinion in genetics &amp; development	DNA-Binding Proteins; Evolution, Molecular; Fungi; Gene Transfer, Horizontal; Membrane Proteins; Nuclear Proteins; Phylogeny; Protein Conformation; Protein Domains; Repressor Proteins; Saccharomyces cerevisiae Proteins; Schizosaccharomyces pombe Proteins; Transcription Factors; Viral Regulatory and Accessory Proteins	Medina	Edgar M	not_in_Pezizomycotina	No in Pezizomycotina
122	31527797	10.1038/s41564-019-0552-0	Evolutionary and functional patterns of shared gene neighbourhood in fungi.	2020	6	29	Nature microbiology	Eukaryota; Evolution, Molecular; Fungal Proteins; Fungi; Gene Transfer, Horizontal; Genome, Fungal; Genomics; Multigene Family; Phylogeny; Secondary Metabolism	Marcet-Houben	Marina	not_in_Pezizomycotina	No in Pezizomycotina
123	31520716	10.1016/j.ibmb.2019.103242	Characterisation of three novel &#x3b2;-1,3 glucanases from the medically important house dust mite Dermatophagoides pteronyssinus (airmid).	2020	1	28	Insect biochemistry and molecular biology	D. pteronyssinus; Enzyme; House dust mite; Phylogenetics; Quantitative proteomics; Yeast; &#x3b2;-1,3 glucanase; Amino Acid Sequence; Animals; Dermatophagoides pteronyssinus; Endo-1,3(4)-beta-Glucanase	Waldron	Rose	not_in_Pezizomycotina	They do not know how to explain their patchy philogeny. They just said that HGT can not be excluded as a posible reason that’s explains what they found. And also is not in Pezizomycotina
124	31506307	10.1128/mBio.01515-19	Transposon-Mediated Horizontal Transfer of the Host-Specific Virulence Protein ToxA between Three Fungal Wheat Pathogens.	2020	4	30	mBio	ToxA; adaptive evolution; fungal pathogen; fungal wheat pathogen; horizontal transfer; transposon; wheat pathogen; Ascomycota; Base Sequence; DNA Transposable Elements; Evolution, Molecular; Fungal Proteins; Gene Transfer, Horizontal; Host-Pathogen Interactions; Mycotoxins; Plant Diseases; Sequence Alignment; Triticum; Virulence	McDonald	Megan C	not_in_Pezizomycotina	ToxA gene is hgt between three fungis
125	31504747	10.1093/molbev/msz198	Ancient Mitochondrial Gene Transfer between Fungi and the Orchids.	2020	2	4	Molecular biology and evolution	ancient horizontal gene transfer; angiosperm; fungus; mitogenome; orchid; Basidiomycota; Gene Transfer, Horizontal; Genome, Mitochondrial; Genome, Plant; Orchidaceae; Phylogeny; Sequence Analysis, RNA	Sinn	Brandon T	not_in_Pezizomycotina	From fungi to orchid
126	31455637	10.1128/mSystems.00247-19	Molecular Dating of the Emergence of Anaerobic Rumen Fungi and the Impact of Laterally Acquired Genes.	2020	9	29	mSystems	HGT; comparative genomics; divergence time estimation; evolution; phylogenomics	Wang	Yan	not_in_Pezizomycotina	From animals and bacteria to Neocallimastigomycota
127	31418013	10.1093/gbe/evz181	Evidence of Extensive Intraspecific Noncoding Reshuffling in a 169-kb Mitochondrial Genome of a Basidiomycetous Fungus.	2020	3	27	Genome biology and evolution	mitochondrial evolution; mitogenome size variation; mitogenomics; population mitogenomics; Basidiomycota; Evolution, Molecular; Genome Size; Genome, Fungal; Genome, Mitochondrial; Introns; Molecular Sequence Annotation; Polymorphism, Genetic; Synteny	Lee	Hsin-Han	not_in_Pezizomycotina	The study is in Basidiomycota
128	31377195	10.1016/j.biochi.2019.07.026	Origins of peptidases.	2019	12	30	Biochimie	Asparagine peptide lyase; Evolution; Horizontal gene transfer; Last universal common ancestor; Peptidase; Proteolytic enzyme; Animals; Archaea; Bacteria; Databases, Protein; Eukaryota; Evolution, Molecular; Gene Transfer, Horizontal; Peptide Hydrolases; Phylogeny; Viruses	Rawlings	Neil D	abstract_not_HGT	The paper do not mention hgt
129	31337355	10.1186/s12864-019-5629-x	The lichen symbiosis re-viewed through the genomes of Cladonia grayi and its algal partner Asterochloris glomerata.	2019	12	12	BMC genomics	Algal virus; Coculture; Fungi; Gene expression; Gene family evolution; Horizontal gene transfer; Plant-fungal interactions; Symbiont autonomy; Symbiosis genes; Ascomycota; Chlorophyta; Gene Transfer, Horizontal; Genome, Fungal; Lichens; Symbiosis	Armaleo	Daniele	not_in_Pezizomycotina	From Prokaryotes to algae
130	31239482	10.1038/s41598-019-45532-1	Terpene Synthase Genes Originated from Bacteria through Horizontal Gene Transfer Contribute to Terpenoid Diversity in Fungi.	2020	10	22	Scientific reports	Alkyl and Aryl Transferases; Bacteria; Biocatalysis; Gene Transfer, Horizontal; Genome, Fungal; Hypocreales; Phylogeny; Terpenes	Jia	Qidong	used	From bacteria to Metarizhium
131	31204704		Evolutionary history and genetic diversity study of heat-shock protein 60 of <i>Rhizophagus irregularis</i>.	2019	12	6	Journal of genetics	Chaperonin 60; Codon; Databases, Genetic; Dyslexia; Evolution, Molecular; Genetic Variation; Genetics, Population; Glomeromycota; Humans; Meta-Analysis as Topic; Mitochondria; Odds Ratio; Phylogeny; Polymorphism, Genetic; Synteny	Mothay	Dipti	not_in_Pezizomycotina	Protobacteria to Rhizophagus irregularis that is a Mucoromycota
132	31132519	10.1016/j.ympev.2019.05.031	Origin, evolution and functional characterization of the land plant glycoside hydrolase subfamily GH5_11.	2019	11	29	Molecular phylogenetics and evolution	Cellulase; Glycoside hydrolase subfamily GH5_11; Horizontal gene transfer; Land plants; Arabidopsis; Cellulose; Evolution, Molecular; Gene duplicatelication; Gene Expression Regulation, Plant; Gene Transfer, Horizontal; Genes, Plant; Glycoside Hydrolases; Mutagenesis; Mutation; Phenotype; Phylogeny; Selection, Genetic	Chen	Rujia	not_in_Pezizomycotina	From fungi into plants
133	31126947	10.1128/AEM.00988-19	Horizontal Gene Transfer as an Indispensable Driver for Evolution of Neocallimastigomycota into a Distinct Gut-Dwelling Fungal Lineage.	2020	7	2	Applied and environmental microbiology	Neocallimastigomycota; anaerobic gut fungi; horizontal gene transfer; Animals; Biological Evolution; Cattle; Evolution, Molecular; Gastrointestinal Microbiome; Gastrointestinal Tract; Gene Transfer, Horizontal; Genome, Fungal; Goats; Neocallimastigomycota; Sheep	Murphy	Chelsea L	not_in_Pezizomycotina	Into Neocallimastigomycota
134	31077129	10.1186/s12862-019-1429-9	Functional diversification of horizontally acquired glycoside hydrolase family 45 (GH45) proteins in Phytophaga beetles.	2019	10	11	BMC evolutionary biology	Cellulase; Chrysomeloidea; Curculionoidea; GH45; Horizontal gene transfer; Xyloglucanase; Amino Acid Sequence; Animals; Biocatalysis; Coleoptera; Evolution, Molecular; Gene Transfer, Horizontal; Genes, Insect; Glycoside Hydrolases; Insect Proteins; Multigene Family; Phylogeny	Busch	Andr&#xe9;	not_in_Pezizomycotina	Into Phytophaga beetles
135	31029811	10.1016/j.pbi.2019.03.014	Small RNA warfare: exploring origins and function of trans-species microRNAs from the parasitic plant Cuscuta.	2020	2	21	Current opinion in plant biology	Cuscuta; Host-Parasite Interactions; MicroRNAs; Plants; RNA, Plant	Johnson	Nathan R	not_in_Pezizomycotina	Into cuscuta is a plant
136	30980672	10.1093/femsec/fiz053	Gene mobility in microbiomes of the mycosphere and mycorrhizosphere -role of plasmids and bacteriophages.	2020	5	13	FEMS microbiology ecology	bacteriophages; evolution; horizontal gene transfer; mycosphere; plasmids; Bacteriophages; Burkholderiaceae; Fungi; Gene Transfer, Horizontal; Microbiota; Plasmids; Prophages; Soil Microbiology	Pratama	Akbar Adjie	not_in_Pezizomycotina	No in Pezizomycotina appear other subphylums
137	30975079	10.1186/s12864-019-5646-9	Comparative genomic analysis of Bacillus paralicheniformis MDJK30 with its closely related species reveals an evolutionary relationship between B. paralicheniformis and B. licheniformis.	2019	7	26	BMC genomics	Bacillus licheniformis; Bacillus paralicheniformis; Comparative genomics; PGPR; Secondary metabolites; Adaptation, Physiological; Bacillus; Evolution, Molecular; Genomics; Multigene Family; Phylogeny	Du	Yuhui	not_in_Pezizomycotina	Into bacteria B. paralicheniformis
138	30953838	10.1016/j.fgb.2019.04.002	Genome-wide analysis of Fusarium verticillioides reveals inter-kingdom contribution of horizontal gene transfer to the expansion of metabolism.	2020	5	21	Fungal genetics and biology : FG &amp; B	Adaptation; Fusarium verticillioides; Horizontal gene transfer; Nitric oxide; RNA-Seq; Secondary metabolism; Fusarium; Gene Transfer, Horizontal; Genome, Fungal; Host-Pathogen Interactions; Multigene Family; Nitric Oxide; Phenotype; Phylogeny; Secondary Metabolism; Sequence Analysis, RNA	Gao	Shan	used	Bact to Pezizomycotina
139	30948646	10.1073/pnas.1816430116	Horizontal gene transfer allowed the emergence of broad host range entomopathogens.	2020	3	23	Proceedings of the National Academy of Sciences of the United States of America	HGT; Metarhizium; entomopathogenic fungi; fungal virulence evolution; pathogenic fungi emergence; Animals; Gene Transfer, Horizontal; Grasshoppers; Host Specificity; Metarhizium; Virulence	Zhang	Qiangqiang	used	From bacteria to Metarizhium robertsi
140	30859257	10.1007/s00253-019-09708-z	Detecting and prioritizing biosynthetic gene clusters for bioactive compounds in bacteria and fungi.	2019	7	25	Applied microbiology and biotechnology	Bioinformatics; Biosynthetic gene cluster; duplicatelicate gene; Horizontal gene transfer; Secondary metabolites; Self-protection; Bacteria; Biological Products; Computational Biology; Drug Resistance, Microbial; Fungi; Gene duplicatelication; Gene Transfer, Horizontal; Genome, Microbial; Multigene Family; Secondary Metabolism	Tran	Phuong Nguyen	abstract_not_HGT	They don’t mention HGT in the abstract
141	30842288	10.1073/pnas.1815994116	Environment-dependent fitness gains can be driven by horizontal gene transfer of transporter-encoding genes.	2019	5	31	Proceedings of the National Academy of Sciences of the United States of America	fungi; gene ratchet; lateral gene transfer; osmotrophy; protein connectivity; Biological Evolution; Evolution, Molecular; Fungi; Gene Transfer, Horizontal; Genetic Fitness; Genome; Membrane Transport Proteins; Phenotype; Phylogeny; Saccharomyces cerevisiae; Saccharomyces cerevisiae Proteins	Milner	David S	not_interkingdom	Between fungi the paper does not mention other kingdomes
142	30793159	10.1093/gbe/evz037	Acquisition and Loss of Secondary Metabolites Shaped the Evolutionary Path of Three Emerging Phytopathogens of Wheat.	2019	6	18	Genome biology and evolution	Eutiarosporella ; gene loss; horizontal gene transfer; modular polyketide synthase; phytopathogen; Ascomycota; Biological Evolution; Gene duplicatelication; Gene Transfer, Horizontal; Genome, Fungal; Plant Diseases; Polyketide Synthases; Secondary Metabolism; Triticum	Thynne	Elisha	used	From bacteria to Eutiarosporella darliae
143	30789903	10.1371/journal.pgen.1007986	Reticulate evolution in eukaryotes: Origin and evolution of the nitrate assimilation pathway.	2019	3	28	PLoS genetics	Bacteria; Computational Biology; Evolution, Molecular; Fungi; Gene Transfer, Horizontal; Metabolic Networks and Pathways; Nitrates; Oomycetes; Phylogeny	Oca&#xf1;a-Pallar&#xe8;s	Eduard	not_in_Pezizomycotina	Between Opisthokonta and Stramenopile
144	30775784	10.1002/jobm.201800631	The puzzle of highly virulent Metarhizium anisopliae strains from Annona squamosa fields against Helicoverpa armigera.	2019	4	19	Journal of basic microbiology	Annona squamosa; Helicoverpa armigera; Metarhizium; biocontrol; endophyte; entomopathogen; horizontal gene transfer; insecticidal peptides; natural transformation; Animals; Annona; Bacterial Proteins; Endophytes; Gene Expression Profiling; Gene Transfer, Horizontal; Genes, Bacterial; Genes, Plant; Genomics; Insecticides; Larva; Metarhizium; Moths; Pest Control, Biological; Phylogeny; Proteomics; …	Pathan	Ejaj K	not_in_Pezizomycotina	Appear other fungus of other subphylums
145	30714895	10.1099/mgen.0.000243	Pan-genome analyses of model fungal species.	2019	9	13	Microbial genomics	Aspergillus; Cryptococcus; comparative genomics; fungal pangenomes; yeast; Evolution, Molecular; Fungi; Genome, Fungal; Genome-Wide Association Study; Genomics; Phylogeny	McCarthy	Charley G P	abstract_not_HGT	They studiedpan-genomes and said that this is different to hgt
146	30691393	10.1186/s12862-019-1357-8	Paleozoic diversification of terrestrial chitin-degrading bacterial lineages.	2019	6	26	BMC evolutionary biology	Arthropods; Bacteria; Chitin; Chitinase; Fungi; Horizontal gene transfer; Animals; Bacteria; Base Sequence; Bayes Theorem; Calibration; Chitin; Chitinases; Fossils; Fungi; Models, Biological; Paleontology; Phylogeny; Time Factors	Gruen	Danielle S	not_in_Pezizomycotina	Into bacteria and arthropodos
147	30671042	10.3389/fmicb.2018.03237	Genomic Characterization Provides New Insights Into the Biosynthesis of the Secondary Metabolite Huperzine a in the Endophyte <i>Colletotrichum gloeosporioides</i> Cg01.	2023	1	6	Frontiers in microbiology	biosynthesis; differentially expressed genes; endophyte; gene knockout; genome; histone modification	Kang	Xincong	abstract_not_HGT	They propose coevolution between Collectotricum and plants and not hgt
148	30622880	10.5598/imafungus.2018.09.02.01	The MSDIN family in amanitin-producing mushrooms and evolution of the prolyl oligopeptidase genes.	2020	9	28	IMA fungus	Amanita; Galerina; Lepiota; amatoxin; horizontal gene transfer; phallotoxin; phylogeny	Luo	Hong	not_interkingdom	Between amanita and galerina of popb gene
149	30574264	10.1080/19420889.2018.1539612	The dilemma of bacterial expansins evolution. The unusual case of <i>Streptomyces acidiscabies</i> and <i>Kutzneria</i> sp. 744.	2020	9	29	Communicative &amp; integrative biology	Expansins; Kutzneria sp. 744; Streptomyces acidiscabies; evolution; horizontal gene transfer	Armijos-Jaramillo	Vinicio	abstract_not_HGT	They studied the hgt between bacteria and plant but they said thad the expansin genes are also in fungi but did not study them
150	30548092	10.1111/febs.14725	Ice-binding proteins from the fungus Antarctomyces psychrotrophicus possibly originate from two different bacteria through horizontal gene transfer.	2019	12	13	The FEBS journal	ascomycete; freeze resistance; horizontal gene transfer; ice-binding protein; protein structure; Amino Acid Sequence; Antifreeze Proteins; Ascomycota; Bacteria; Bacterial Proteins; Fungal Proteins; Gene Transfer, Horizontal; Ice; Sequence Homology, Amino Acid; Species Specificity	Arai	Tatsuya	used	From bacteria to Fungi Antarctomyces psychrotrophicus
151	30537278	10.1111/imb.12558	Functional characterization of the horizontally transferred 4,5-DOPA extradiol dioxygenase gene in the domestic silkworm, Bombyx mori.	2019	9	3	Insect molecular biology	4,5-DOPA dioxygenase; Lepidoptera; horizontal gene transfer; pathogen; silkworm; Amino Acid Sequence; Animals; Base Sequence; Bombyx; Dihydroxyphenylalanine; Gene Transfer, Horizontal; Insect Proteins; Larva; Oxygenases; Phylogeny; Sequence Alignment; Transcription, Genetic	Wang	C-F	not_in_Pezizomycotina	From fungi to Bombyx mori
152	30465882	10.1016/j.fgb.2018.11.002	Fusarium graminearum KP4-like proteins possess root growth-inhibiting activity against wheat and potentially contribute to fungal virulence in seedling rot.	2019	6	24	Fungal genetics and biology : FG &amp; B	Fungal pathogenicity; Fusarium root rot; Host-selective toxins; Seedling disease; Wheat-pathogen interactions; Aspergillus; Fusarium; Gene Transfer, Horizontal; Genome, Fungal; Host-Pathogen Interactions; Humans; Phylogeny; Plant Diseases; Seedlings; Triticum; Viral Proteins	Lu	Shunwen	not_in_Pezizomycotina	Is interkingdome but Not just in Pezizomycotina because Ustilago maydi appears
153	30445460	10.1093/gigascience/giy127	Genomes of trombidid mites reveal novel predicted allergens and laterally transferred genes associated with secondary metabolism.	2019	4	11	GigaScience	Alkyl and Aryl Transferases; Allergens; Animals; Arthropod Proteins; Bacteria; Bacterial Proteins; Chromatography, High Pressure Liquid; Fungal Proteins; Fungi; Gene Transfer, Horizontal; Genome; Larva; Mites; Opsins; Phylogeny; Salivary Proteins and Peptides; Secondary Metabolism; Tandem Mass Spectrometry; Trombiculidae	Dong	Xiaofeng	not_in_Pezizomycotina	From fungi and bacteria to worm Trombiculoidea
154	30425415	10.1016/j.simyco.2018.10.003	duplicatelications and losses of genes encoding known elements of the stress defence system of the Aspergilli contribute to the evolution of these filamentous fungi but do not directly influence their environmental stress tolerance.	2020	9	30	Studies in mycology	Aspergillus phylogeny; Environmental stress; Evolution of the Aspergilli; Fungal stress defence system; Gene deletion; Gene duplicatelication; Stress protein radiation	Emri	T	abstract_not_HGT	They just mention HGT but is not an important topic in their paper
155	30413471	10.1128/AEM.02474-18	Potentially Mobile Denitrification Genes Identified in <i>Azospirillum</i> sp. Strain TSH58.	2020	1	21	Applied and environmental microbiology	Azospirillum; denitrification; horizontal gene transfer; mobile genetic elements; nitrite reductase gene; Azospirillum; DNA Transposable Elements; DNA, Bacterial; Denitrification; Gene Transfer, Horizontal; Genes, Bacterial; Interspersed Repetitive Sequences; Nitrite Reductases; Phylogeny; RNA, Bacterial; RNA, Ribosomal, 16S	Jang	Jeonghwan	not_in_Pezizomycotina	In bacteria
156	30368956	10.1111/mec.14912	The obligate alkalophilic soda-lake fungus Sodiomyces alkalinus has shifted to a protein diet.	2019	7	1	Molecular ecology	Sodiomyces alkalinus; HGT; alkalophilic fungus; brine shrimps; enzymes; prokaryotes; Alkalies; Ascomycota; Gene Transfer, Horizontal; Genome, Fungal; Hydrogen-Ion Concentration; Lakes; Phylogeny; Plants	Grum-Grzhimaylo	Alexey A	not_in_Pezizomycotina	Appear other fungus of other subphylums
157	30301483	10.1017/S0031182018001701	A tale of three kingdoms: members of the Phylum Nematoda independently acquired the detoxifying enzyme cyanase through horizontal gene transfer from plants and bacteria.	2020	3	18	Parasitology	Cyanase; Trichinella; evolution; horizontal gene transfer; nematode; parasitism; Animals; Bacteria; Biological Evolution; Carbon-Nitrogen Lyases; Gene Transfer, Horizontal; Helminth Proteins; Nematoda; Plants	Zarlenga	D S	not_in_Pezizomycotina	From plants and bacteria to nematoda
158	30288581	10.1007/s00438-018-1497-3	A gene graveyard in the genome of the fungus Podospora comata.	2019	2	11	Molecular genetics and genomics : MGG	Lasiosphaeriaceae; Podospora anserina; Podospora comata; Pseudogene; Sordariales; Speciation; Base Sequence; Chromosome Mapping; Evolution, Molecular; Fungal Proteins; Gene Deletion; Gene Expression Regulation, Fungal; Genetic Speciation; Podospora; Pseudogenes; Sequence Analysis, DNA; Sequence Analysis, RNA	Silar	Philippe	abstract_not_HGT	They suggest gene loss rather than horizontal gene transfers.
159	30283667	10.1002/evl3.42	Horizontal gene cluster transfer increased hallucinogenic mushroom diversity.	2020	10	1	Evolution letters	Agaricales; evolutionary genomics; fungi; horizontal gene transfer; molecular evolution; phylogenomics; psychedelic; secondary metabolite	Reynolds	Hannah T	not_interkingdom	Between fungals
160	30207005	10.1002/pro.3506	Structure and role for active site lid of lactate monooxygenase from Mycobacterium smegmatis.	2020	1	24	Protein science : a publication of the Protein Society	electrostatics; enzyme mechanism; flavoenzyme; horizontal gene transfer; lactate metabolism; protein crystallography; Bacterial Proteins; Catalytic Domain; Crystallography, X-Ray; Flavin Mononucleotide; Mixed Function Oxygenases; Mycobacterium smegmatis	Kean	Kelsey M	abstract_not_HGT	The paper abstract do not mention hgt
161	30183405	10.1146/annurev-genet-120417-031237	Metabolic Gene Clusters in Eukaryotes.	2019	7	15	Annual review of genetics	biosynthesis; fungi; genome architecture; natural products; plants; regulation; Eukaryota; Fungi; Gene Transfer, Horizontal; Genome; Metabolic Networks and Pathways; Multigene Family; Operon; Plants	N&#xfc;tzmann	Hans-Wilhelm	abstract_not_HGT	They said that in eukarya is rare to find clusters of genes that are functionally corelated like operon in bacteria they said that the origin of this clusters are not hgt
162	30103675	10.1186/s12864-018-4975-4	Horizontal gene transfer plays a major role in the pathological convergence of Xanthomonas lineages on common bean.	2018	10	25	BMC genomics	Common bean; Horizontal gene transfer; Host adaptation; TAL effectors; Xanthomonas; Bacterial Proteins; Gene Transfer, Horizontal; Genome, Bacterial; Host-Pathogen Interactions; Phaseolus; Phylogeny; Plant Diseases; Polymorphism, Single Nucleotide; Sequence Analysis, DNA; Virulence; Whole Genome Sequencing; Xanthomonas	Chen	Nicolas W G	not_interkingdom	Between xanthomonas
163	30084143	10.1111/nph.15364	Evolutionary and ecological links between plant and fungal viruses.	2020	1	7	The New phytologist	double-stranded RNA virus; horizontal gene transfer; mitochondrial viruses; phylogenetics; virus ecology; virus metagenomics; Biological Evolution; Ecosystem; Fungal Viruses; Fungi; Metagenomics; Phylogeny; Plant Viruses; Plants	Roossinck	Marilyn J	not_interkingdom	Between fungal viruses and plant viruses
164	30081098	10.1016/j.biocel.2018.08.002	Glucose regulation in the methylotrophic yeast Hansenula (Ogataea) polymorpha is mediated by a putative transceptor Gcr1.	2019	5	2	The international journal of biochemistry &amp; cell biology	Glucose sensing; Methylotrophic yeasts; Transceptor; Fungal Proteins; Gene Expression Regulation, Fungal; Glucose; Pichia; Receptors, G-Protein-Coupled	Stasyk	Olena G	not_interkingdom	Between fungi
165	30018876	10.5598/imafungus.2018.09.01.09	Formal description of sequence-based voucherless <i>Fungi</i>: promises and pitfalls, and how to resolve them.	2020	9	28	IMA fungus	IMC11; biodiversity; ecologically cryptic Fungi; environmental sequencing; evolutionary placement algorithm; high throughput sequencing; internal transcribed spacer; molecular barcoding; molecular sequence data; next generation sequencing; nomenclature; typification	L&#xfc;cking	Robert	abstract_not_HGT	Is not about hgt just mention it
166	30018870	10.5598/imafungus.2018.09.01.03	Multiple independent origins for a subtelomeric locus associated with growth rate in <i>Fusarium circinatum</i>.	2020	9	28	IMA fungus	Fusarium temperatum; Pitch canker fungus; horizontal gene transfer; transposable elements	Van Wyk	Stephanie	not_in_Pezizomycotina	Appear other fungus
167	29973916	10.3389/fmicb.2018.01060	An Engineered Distant Homolog of <i>Pseudomonas syringae</i> TTSS Effector From <i>Physcomitrella patens</i> Can Act as a Bacterial Virulence Factor.	2020	10	1	Frontiers in microbiology	HopQ1; Physcomitrella patens; Pseudomonas syringae; evolution; horizontal gene transfer; type three effector	Piechocki	Marcin	used	This is in fungi Pezizomycotina
168	29927707	10.1146/annurev-micro-090817-062753	Interspecific Gene Exchange as a Driver of Adaptive Evolution in Fungi.	2019	8	27	Annual review of microbiology	fungi; genome evolution; horizontal gene transfer; hybridization; introgression; statistical inference; Adaptation, Biological; Evolution, Molecular; Fungi; Gene Transfer, Horizontal; Recombination, Genetic	Feurtey	Alice	not_interkingdom	Between fungi
169	29925310	10.1186/s12864-018-4861-0	Mixed evolutionary origins of endogenous biomass-depolymerizing enzymes in animals.	2018	12	11	BMC genomics	Biofuel; Biomass; Comparative genomics; Evolution; Glycoside hydrolase; Horizontal gene transfer; Lignocellulose digestion; Metazoa; Animals; Biofuels; Gene Transfer, Horizontal; Genomics; Glycoside Hydrolases; Transcriptome	Chang	Wai Hoong	not_in_Pezizomycotina	From bacteria or fungi into animals
170	29887874	10.3389/fpls.2018.00701	Horizontal Gene Transfer From Bacteria and Plants to the Arbuscular Mycorrhizal Fungus <i>Rhizophagus irregularis</i>.	2020	9	30	Frontiers in plant science	arbuscular mycorrhizal fungi; endobacteria; eukaryotic evolution; horizontal gene transfer; symbiosis	Li	Meng	not_in_Pezizomycotina	From plants to Rhizophagus irregularis
171	29738837	10.1016/j.gene.2018.05.007	Peculiar genes for thermostable bifunctional catalase-peroxidases in Chaetomium thermophilum and their molecular evolution.	2018	6	13	Gene	Catalase-peroxidase; Horizontal gene transfer; Molecular phylogeny; Peroxidase-catalase superfamily; Thermophilic fungi; Amino Acid Sequence; Catalase; Catalytic Domain; Chaetomium; Conserved Sequence; Enzyme Stability; Evolution, Molecular; Fungal Proteins; Gene Expression; Hot Temperature; Models, Molecular; Peroxidase; Phylogeny; Protein Conformation, alpha-Helical	Kaml&#xe1;rov&#xe1;	Anna	not_in_Pezizomycotina	Appear other fungus of other subphylums
172	29701800	10.1093/molbev/msy082	Ancestral Function and Diversification of a Horizontally Acquired Oomycete Carboxylic Acid Transporter.	2019	6	17	Molecular biology and evolution	Dicarboxylic Acid Transporters; Evolution, Molecular; Gene Transfer, Horizontal; Multigene Family; Oomycetes; Saccharomyces cerevisiae	Savory	Fiona R	not_in_Pezizomycotina	From fungi to oomycota
173	29689046	10.1371/journal.pbio.2004920	Evolutionary novelty in gravity sensing through horizontal gene transfer and high-order protein assembly.	2019	3	27	PLoS biology	Bacterial Proteins; Biological Evolution; Cloning, Molecular; Escherichia coli; Gene Expression; Gene Transfer, Horizontal; Genes, Reporter; Genetic Vectors; Gravitation; Green Fluorescent Proteins; HeLa Cells; Humans; Luminescent Proteins; Mucorales; Periplasm; Phylogeny; Protein Multimerization; Recombinant Proteins; Vacuoles	Nguyen	Tu Anh	not_in_Pezizomycotina	From bacteria into Mucoromycota
174	29651164	10.1038/s41598-018-24301-6	Genome wide analysis of the transition to pathogenic lifestyles in Magnaporthales fungi.	2019	10	4	Scientific reports	Evolution, Molecular; Gene Transfer, Horizontal; Genome, Fungal; Host-Pathogen Interactions; Magnaporthe; Oryza; Phylogeny; Plant Diseases; Selection, Genetic	Zhang	Ning	not_in_Pezizomycotina	They said that little evidence of inter-phylum horizontal gene transfer (HGT) was detected in Magnaporthales
175	29630596	10.1371/journal.pgen.1007322	Massive lateral transfer of genes encoding plant cell wall-degrading enzymes to the mycoparasitic fungus Trichoderma from its plant-associated hosts.	2018	6	26	PLoS genetics	Basidiomycota; Cell Wall; Fungal Proteins; Gene Transfer, Horizontal; Glycoside Hydrolases; Host-Pathogen Interactions; Hyphae; Hypocreales; Microscopy, Electron, Scanning; Phylogeny; Plants; Trichoderma	Druzhinina	Irina S	not_interkingdom	Between Ascomycota
176	29626635	10.1016/j.fgb.2018.04.003	On the origin of vanillyl alcohol oxidases.	2019	2	21	Fungal genetics and biology : FG &amp; B	Dehydrogenase; Flavoprotein; Fungus; Phylogeny; Sequence motif; Alcohol Oxidoreductases; Amino Acid Motifs; Ascomycota; Bacteria; Conserved Sequence; Databases, Genetic; Evolution, Molecular; Fungal Proteins; Fungi; Genome, Fungal; Phylogeny; Species Specificity	Gygli	Gudrun	not_in_Pezizomycotina	Also in agaromycotina - From bacteria to fungi the VAO gene
177	29625976	10.1128/AEM.00036-18	Sesquiterpene Synthase-3-Hydroxy-3-Methylglutaryl Coenzyme A Synthase Fusion Protein Responsible for Hirsutene Biosynthesis in Stereum hirsutum.	2019	9	27	Applied and environmental microbiology	3-hydroxy-3-methylglutaryl-CoA synthase (HMGS); Basidiomycota; hirsutene; horizontal gene transfer; mevalonate pathway; sesquiterpene synthase (STS); Acyl Coenzyme A; Alkyl and Aryl Transferases; Basidiomycota; Cloning, Molecular; Gene Expression Regulation, Enzymologic; Genome, Fungal; Multigene Family; Phylogeny; Polycyclic Sesquiterpenes; Recombinant Fusion Proteins; Sesquiterpenes	Flynn	Christopher M	not_in_Pezizomycotina	Into Basidiomycota the hirsutene synthase gene
178	29610471	10.1038/s41559-018-0525-3	Gene transfers can date the tree of life.	2019	5	21	Nature ecology &amp; evolution	Cyanobacteria; Evolution, Molecular; Gene Transfer, Horizontal; Genome, Archaeal; Genome, Bacterial; Genome, Fungal; Phylogeny	Dav&#xed;n	Adri&#xe1;n A	not_in_Pezizomycotina	Into Zoopagomycota
179	29411500	10.1111/1462-2920.14065	Novel, diverse RNA viruses from Mediterranean isolates of the phytopathogenic fungus, Rosellinia necatrix: insights into evolutionary biology of fungal viruses.	2019	6	26	Environmental microbiology	Base Sequence; Biological Evolution; Fungal Viruses; Gene Transfer, Horizontal; Mediterranean Region; RNA Viruses; RNA, Double-Stranded; Sequence Analysis, RNA; Xylariales	Arjona-Lopez	Juan Manuel	not_interkingdom	Between viruses
180	29348510	10.1038/s41598-018-19169-5	Genome and secretome analysis of Pochonia chlamydosporia provide new insight into egg-parasitic mechanisms.	2018	11	27	Scientific reports	Chromosomes, Fungal; Computational Biology; Gene duplicatelication; Gene Transfer, Horizontal; Genomics; High-Throughput Nucleotide Sequencing; Host-Parasite Interactions; Host-Pathogen Interactions; Hypocreales; Metabolome; Phylogeny; Plants; Proteome; Selection, Genetic; Transcriptome	Lin	Runmao	not_in_Pezizomycotina	Also in Traphinomicotina from bacteria to Pochonia chlamydosporia
181	29329439	10.1093/gbe/evy002	Conserved Proteins of the RNA Interference System in the Arbuscular Mycorrhizal Fungus Rhizoglomus irregulare Provide New Insight into the Evolutionary History of Glomeromycota.	2018	10	22	Genome biology and evolution	Argonaute; Dicer; RNA interference; arbuscular mycorrhizal fungi; cyanobacteria; gene evolution; gene expression; horizontal gene transfer; ribonuclease; symbiosis; Amino Acid Sequence; Cyanobacteria; Evolution, Molecular; Fungal Proteins; Gene Transfer, Horizontal; Genes, Fungal; Glomeromycota; Mycorrhizae; Phylogeny; RNA Interference; Ribonuclease III; Sequence Alignment; Symbiosis; Transcripto…	Lee	Soon-Jae	not_in_Pezizomycotina	From bacteria to mucoromycota
182	29225610	10.3389/fpls.2017.02015	Horizontal Gene Transfer Contributes to Plant Evolution: The Case of <i>Agrobacterium</i> T-DNAs.	2020	10	1	Frontiers in plant science	Agrobacterium; HGT (horizontal gene transfer); Ipomoea batatas (L.) Lam.; T-DNAs; evolution	Quispe-Huamanquispe	Dora G	not_in_Pezizomycotina	From bacteria to plant
183	29186777	10.3390/genes8120342	Clavine Alkaloids Gene Clusters of <i>Penicillium</i> and Related Fungi: Evolutionary Combination of Prenyltransferases, Monooxygenases and Dioxygenases.	2019	11	20	Genes	Neosartorya fumigata; Penicillium roqueforti; agroclavine; clavine alkaloids; cycloclavine synthase; ergot alkaloids; festuclavine; fumigaclavine; isofumigaclavine; phytanoyl-CoA hydroxylase	Martin	Juan F	not_interkingdom	Between fungi
184	29153399	10.1016/bs.adgen.2017.09.005	Fungal Gene Cluster Diversity and Evolution.	2018	7	10	Advances in genetics	Gene cluster; Genome evolution; Horizontal gene transfer; Metabolism; Phylogeny; Evolution, Molecular; Fungi; Gene Transfer, Horizontal; Genes, Fungal; Genetic Variation; Genome, Fungal; Metabolic Networks and Pathways; Multigene Family; Phylogeny	Slot	Jason C	abstract_not_HGT	They just mention hgt they said that could be a posibility and also gene duplicatelication and relocation
185	29149178	10.1371/journal.pbio.2003583	Drivers of genetic diversity in secondary metabolic gene clusters within a fungal species.	2017	12	8	PLoS biology	Alleles; Aspergillus fumigatus; Biological Evolution; Fungal Proteins; Fungi; Genetic Variation; Genome, Fungal; Genomics; Metabolic Networks and Pathways; Multigene Family; Mutation; Polymorphism, Genetic; Secondary Metabolism	Lind	Abigail L	not_interkingdom	Between fungi
186	29133838	10.1038/s41598-017-15660-7	Fungal networks serve as novel ecological routes for enrichment and dissemination of antibiotic resistance genes as exhibited by microcosm experiments.	2019	7	23	Scientific reports	Animal Husbandry; Animals; Anti-Bacterial Agents; Bacteria; Drug Resistance, Bacterial; Fungi; Gene Transfer, Horizontal; Humans; Manure; Microbial Consortia; Microbial Interactions; Soil Microbiology; Sus scrofa; Transposases; Wastewater	Nazir	Rashid	not_in_Pezizomycotina	Into bacteria hgt facilitated by fungi
187	29126189	10.1093/gbe/evx229	Comparative Genome Analysis Reveals Adaptation to the Ectophytic Lifestyle of Sooty Blotch and Flyspeck Fungi.	2018	3	13	Genome biology and evolution	comparative genomics; gene family evolution; genome assembly; host adaptation; plant pathogen; Adaptation, Biological; Amino Acid Sequence; Ascomycota; Evolution, Molecular; Fungal Proteins; Gene Transfer, Horizontal; Genome, Fungal; Host-Pathogen Interactions; Molecular Sequence Annotation; Phylogeny; Plant Diseases; Sequence Alignment	Xu	Chao	abstract_not_HGT	They do not support HGT
188	29105256	10.1111/mpp.12639	Fusarium crown rot caused by Fusarium pseudograminearum in cereal crops: recent progress and future prospects.	2019	2	26	Molecular plant pathology	Fusarium; Fusarium crown rot; Fusarium graminearum; Fusarium head blight; barley; cereals; wheat; Avena; Edible Grain; Fusarium; Hordeum; Plant Diseases; Triticum	Kazan	Kemal	not_interkingdom	They do not mention which other species they studied to conclude hgt. They just studied fusarium so it seems is not interkingdom hgt
189	29066043	10.1016/j.tplants.2017.09.014	MTPSLs: New Terpene Synthases in Nonseed Plants.	2018	11	12	Trends in plant science	Alkyl and Aryl Transferases; Bacterial Proteins; Chlorophyta; Evolution, Molecular; Fungal Proteins; Gene Transfer, Horizontal; Phylogeny; Plant Proteins; Plants; Secondary Metabolism; Seeds; Terpenes	Jia	Qidong	not_in_Pezizomycotina	From bacteria and fungi into plants
190	29065523	10.3390/genes8100287	The Transcriptomes of Xiphinema index and Longidorus elongatus Suggest Independent Acquisition of Some Plant Parasitism Genes by Horizontal Gene Transfer in Early-Branching Nematodes.	2019	11	20	Genes	glycoside hydrolase; horizontal gene transfer; nematodes; plant parasitism	Danchin	Etienne G J	not_in_Pezizomycotina	From bacteria and fungi into nematodes
191	29041914	10.1186/s12864-017-4197-1	Analysis of the genome of the New Zealand giant collembolan (Holacanthella duospinosa) sheds light on hexapod evolution.	2018	5	28	BMC genomics	Chemoreceptors; Developmental biology; Epigenetics; Genome assembly; Hexapoda; Horizontal gene transfer; Methylation; Neanuridae; Phylogenomics; RNA; Sex determination; Animals; Arthropods; Chitinases; DNA Methylation; Evolution, Molecular; Gene Expression Profiling; Gene Transfer, Horizontal; Genomics; Molecular Sequence Annotation; Phylogeny; Sex Determination Processes	Wu	Chen	not_in_Pezizomycotina	From bacteria and fungi to salmon Holacanthella duospinosa
192	29030446	10.1128/AEM.01868-17	Use of Comparative Genomics-Based Markers for Discrimination of Host Specificity in Fusarium oxysporum.	2018	3	16	Applied and environmental microbiology	cucurbits; genome analysis; host range; molecular markers; pathogen detection; pathogenic fungi; Cucurbitaceae; Fusarium; Genome, Fungal; Host Specificity; Phylogeny; Plant Diseases; Whole Genome Sequencing	van Dam	Peter	not_interkingdom	Between fusarium
193	28961181	10.3390/genes8100248	Alienness: Rapid Detection of Candidate Horizontal Gene Transfers across the Tree of Life.	2019	11	20	Genes	alien index; horizontal gene transfer; lateral gene transfer	Rancurel	Corinne	abstract_not_HGT	This is a tool paper
194	28936945	10.1128/microbiolspec.FUNK-0057-2016	Sources of Fungal Genetic Variation and Associating It with Phenotypic Diversity.	2018	5	3	Microbiology spectrum	Fungi; Gene Transfer, Horizontal; Genetic Variation; Genome, Fungal; Phenotype	Taylor	John W	not_in_Pezizomycotina	Cool paper but not examples in Pezizomycotina
195	28915794	10.1186/s12864-017-4118-3	Genome sequence of the ectophytic fungus Ramichloridium luteum reveals unique evolutionary adaptations to plant surface niche.	2018	4	30	BMC genomics	Cutinase; Evolution; Secretory Lipase; Sooty blotch and flyspeck; Stressful environment; Adaptation, Physiological; Ascomycota; Evolution, Molecular; Genome, Fungal; Genomics; Phylogeny; Plants; Stress, Physiological	Wang	Bo	not_interkingdom	Beetween fungi
196	28900256	10.1038/s41598-017-11807-8	Genomic and transcriptomic analysis of the toluene degrading black yeast Cladophialophora immunda.	2019	6	21	Scientific reports	Ascomycota; Computational Biology; Evolution, Molecular; Gene Expression Profiling; Gene Transfer, Horizontal; Genes, Fungal; Genome, Fungal; Genomics; Metabolic Networks and Pathways; Molecular Sequence Annotation; Phylogeny; Secondary Metabolism; Toluene	Blasi	Barbara	used	From bacteria to Cladophialophora immunda
197	28886679	10.1146/annurev-micro-090816-093315	Microbial Expansins.	2018	5	8	Annual review of microbiology	cellulose; plant cell walls; plant-microbe interactions; swollenin; vascular wilts; virulence; Actinobacteria; Bacillus; Bacterial Proteins; Cellulose; Gene Transfer, Horizontal; Plants; Trichoderma	Cosgrove	Daniel J	not_in_Pezizomycotina	HGT of expansins genes from bacteria to plants
198	28875260	10.1007/s00248-017-1062-3	Geosmithia-Ophiostoma: a New Fungus-Fungus Association.	2019	2	1	Microbial ecology	Biological control; Dutch elm disease (DED); Fungus-fungus interaction; Geosmithia spp.; Mycoparasite; Ophiostoma novo-ulmi; Animals; Ascomycota; Biological Control Agents; Coleoptera; DNA, Fungal; Fungal Proteins; Gene Transfer, Horizontal; Genes, Fungal; Hyphae; Hypocreales; Microbial Interactions; Ophiostoma; Plant Diseases; Ulmus	Pepori	Alessia L	not_interkingdom	Between Pezizomycotina
199	28802020	10.1111/mpp.12594	Investigation of the diversity of effector genes in the banana pathogen, Fusarium oxysporum f. sp. cubense, reveals evidence of horizontal gene transfer.	2019	2	27	Molecular plant pathology	Fusarium oxysporum f. sp. cubense; effectors; horizontal gene transfer; Base Sequence; Evolution, Molecular; Fusarium; Gene Transfer, Horizontal; Genes, Essential; Genes, Fungal; Genetic Variation; Inheritance Patterns; Likelihood Functions; Musa; Phylogeny; Species Specificity	Czislowski	Elizabeth	not_in_Pezizomycotina	Appear other fungus
200	28798731	10.3389/fmicb.2017.01390	Mechanisms and Regulation of Extracellular DNA Release and Its Biological Roles in Microbial Communities.	2020	9	30	Frontiers in microbiology	biofilms; competence; extracellular DNA; horizontal gene transfer; microbial communities; quorum sensing; social behavior	Ib&#xe1;&#xf1;ez de Aldecoa	Alejandra L	abstract_not_HGT	The abstract do not mention hgt
201	28777924	10.1146/annurev-phyto-080615-095928	Karyotype Variability in Plant-Pathogenic Fungi.	2017	12	18	Annual review of phytopathology	chromosomal rearrangement; cytological karyotyping; electrophoretic; evolutionary adaptation; genome evolution; horizontal gene transfer; polymorphisms; Chromosomes, Fungal; Evolution, Molecular; Fungi; Gene Rearrangement; Genome, Fungal; Karyotype; Plant Diseases; Plants	Mehrabi	Rahim	abstract_not_HGT	The abstract do not mention hgt
202	28674017	10.1073/pnas.1706865114	Disruption of a horizontally transferred phytoene desaturase abolishes carotenoid accumulation and diapause in <i>Tetranychus urticae</i>.	2018	5	24	Proceedings of the National Academy of Sciences of the United States of America	bulked segregant analysis; horizontal gene transfer; spider mites; xanthophylls; &#x3b2;-carotene; Animals; Arthropod Proteins; Carotenoids; Diapause; Female; Gene Transfer, Horizontal; Genetic Complementation Test; Male; Mutation; Oxidoreductases; Pigmentation; Tetranychidae	Bryon	Astrid	not_in_Pezizomycotina	From fungi to aphids the carotenoids genes
203	28611746	10.3389/fmicb.2017.00944	Adaptations to High Salt in a Halophilic Protist: Differential Expression and Gene Acquisitions through duplicatelications and Gene Transfers.	2020	10	1	Frontiers in microbiology	gene duplicatelication; halophile; lateral gene transfer; protozoa; sodium antiporter; sterol; stress; transcriptomics	Harding	Tommy	not_in_Pezizomycotina	From bacteria to SAR Halocafeteria seosinensis
204	28555641	10.1038/nmicrobiol.2017.87	A parts list for fungal cellulosomes revealed by comparative genomics.	2018	5	29	Nature microbiology	Cellulosomes; Fungal Proteins; Genomics; Neocallimastigales; Protein Binding; Protein Multimerization; Proteomics	Haitjema	Charles H	not_in_Pezizomycotina	From bacteria to Chitridiomycopta
205	28489343	10.1021/acschembio.7b00093	Rearranged Biosynthetic Gene Cluster and Synthesis of Hassallidin E in Planktothrix serta PCC 8927.	2018	2	7	ACS chemical biology	Anti-Bacterial Agents; Cyanobacteria; Fungi; Gene Transfer, Horizontal; Glycopeptides; Multigene Family; Peptides, Cyclic	Pancrace	Claire	not_in_Pezizomycotina	In bacteria
206	28460114	10.1093/molbev/msx145	Differential Retention of Gene Functions in a Secondary Metabolite Cluster.	2018	2	1	Molecular biology and evolution	depudecin; gene cluster; horizontal gene transfer; phylogenetic analysis; pseudogenization; secondary metabolites; Alkadienes; Ascomycota; Databases, Nucleic Acid; Epoxy Compounds; Evolution, Molecular; Fatty Alcohols; Fungal Proteins; Fusarium; Gene Expression Profiling; Gene Expression Regulation, Fungal; Gene Transfer, Horizontal; Genome, Fungal; Multigene Family; Phylogeny; Secondary Metaboli…	Reynolds	Hannah T	not_interkingdom	Between fungi
207	28360923	10.3389/fpls.2017.00366	Adaptation Mechanisms in the Evolution of Moss Defenses to Microbes.	2020	9	30	Frontiers in plant science	adaptation mechanisms; evolution; horizontal gene transfer; moss-microbe interactions; pathogens; plant defenses	Ponce de Le&#xf3;n	In&#xe9;s	not_in_Pezizomycotina	From bacteria and fungi to viridiplantae
208	28316142	10.1111/mec.14109	Evolutionary ecology of beta-lactam gene clusters in animals.	2018	2	2	Molecular ecology	Collembola; antibiotic biosynthesis; gene expression; horizontal gene transfer; Animals; Arthropod Proteins; Arthropods; Cephamycins; Multigene Family; Oxidoreductases; Peptide Synthases; Phylogeny; beta-Lactams	Suring	Wouter	not_in_Pezizomycotina	From bacteria to animals
209	28235827	10.1534/g3.116.038448	Genomic Data Quality Impacts Automated Detection of Lateral Gene Transfer in Fungi.	2018	7	10	G3 (Bethesda, Md.)	automated detection methods; comparative genomics; eukaryotes; fungi; horizontal gene transfer; lateral gene transfer; Automation; Data Accuracy; Epichloe; Gene Transfer, Horizontal; Genes, Fungal; Genetic Variation; Genomics; Phylogeny; Species Specificity; Statistics as Topic	duplicateont	Pierre-Yves	not_in_Pezizomycotina	Appear fungus of other subphylums
210	28199080	10.1021/acschembio.6b01038	Characterization of CYP115 As a Gibberellin 3-Oxidase Indicates That Certain Rhizobia Can Produce Bioactive Gibberellin A<sub>4</sub>.	2017	8	2	ACS chemical biology	Arabidopsis Proteins; Gibberellins; Mixed Function Oxygenases; Rhizobium	Nett	Ryan S	abstract_not_HGT	Cool paper where they questioned the accuracy of automated hgt detectros and they said that not are good
211	28193728	10.1534/genetics.116.199059	Mobile Introns Shape the Genetic Diversity of Their Host Genes.	2017	5	18	Genetics	gene conversion; genetic diversity; homing endonuclease; mutagenic; self-splicing introns; Endonucleases; Gene Conversion; Genes, Fungal; Introns; Mutation; Polymorphism, Single Nucleotide; Selection, Genetic; Yeasts	Repar	Jelena	not_in_Pezizomycotina	In Saccharomyces cerevisiae
212	28156112	10.1021/acs.jafc.6b05037	Genetic and Structural Characterization of a Thermo-Tolerant, Cold-Active, and Acidic Endo-&#x3b2;-1,4-glucanase from Antarctic Springtail, Cryptopygus antarcticus.	2017	5	29	Journal of agricultural and food chemistry	Cryptopygus antarcticus; biochemical and structural features; biofuel production from seaweeds; cold-active cellulase; endo-&#x3b2;-1,4-glucanase; horizontal gene transfer; Amino Acid Sequence; Animals; Arthropod Proteins; Arthropods; Cellulase; Cloning, Molecular; Cold Temperature; Enzyme Stability; Hot Temperature; Molecular Sequence Data; Phylogeny; Sequence Alignment	Song	Jung Min	not_in_Pezizomycotina	Fungal to bilateria Cryptopygus antarcticus
213	28066338	10.3389/fmicb.2016.02001	Widespread Inter- and Intra-Domain Horizontal Gene Transfer of d-Amino Acid Metabolism Enzymes in Eukaryotes.	2022	3	31	Frontiers in microbiology	Abaccus; Candida glabrata; amino acid racemase; d-Amino acid metabolism; d-Amino acid oxidase; fungi; horizontal gene transfer	Naranjo-Ort&#xed;z	Miguel A	not_in_Pezizomycotina	Is a paper about a tool they studied a case in bacteria
214	28049420	10.1186/s12862-016-0850-6	Horizontal gene transfer drives the evolution of Rh50 permeases in prokaryotes.	2017	8	9	BMC evolutionary biology	Ammonia-oxidizing bacteria; Anammox; HGT; Methanogens; Oxygen minimum zones&#xa0;OMZ; RH50 ammonia permeases; Archaea; Bacteria; Eukaryota; Evolution, Molecular; Fungi; Gene Transfer, Horizontal; Membrane Transport Proteins; Phylogeny; Prokaryotic Cells	Matassi	Giorgio	not_in_Pezizomycotina	Between archea and bacteria
215	30207147		[A novel Delftia plant symbiont capable of autotrophic methylotrophy].	2018	9	24	Mikrobiologiia	Autotrophic Processes; Delftia; Lupinus; Root Nodules, Plant; Symbiosis	Agafonova	N V	not_interkingdom	Between bacteria
216	28010735	10.1186/s12862-016-0834-6	Several steps of lateral gene transfer followed by events of 'birth-and-death' evolution shaped a fungal sorbicillinoid biosynthetic gene cluster.	2017	5	18	BMC evolutionary biology	Birth-and-death evolution; Lateral gene transfer; PKS; Penicillium; Secondary metabolites; Trichoderma; Ascomycota; Evolution, Molecular; Gene Transfer, Horizontal; Genes, Fungal; Penicillium; Phylogeny; Polyketide Synthases; Polyketides	Druzhinina	Irina S	not_interkingdom	Between fungi
217	27924551	10.1007/978-1-4939-6707-0_24	Mycotoxins: A Fungal Genomics Perspective.	2018	1	12	Methods in molecular biology (Clifton, N.J.)	Aspergillus niger; Expressed sequenced tags (ESTs); Fumonisins; Fusarium verticillioides; Genomics; Horizontal gene transfer; Aspergillus; Fumonisins; Fusarium; Gene Expression Regulation, Fungal; Genes, Fungal; Genome, Fungal; Genomics; Multigene Family; Mycotoxins; Phylogeny	Brown	Daren W	abstract_not_HGT	The abstract paper not mention hgt
218	27881071	10.1186/s12862-016-0815-9	Genome-wide analyses of chitin synthases identify horizontal gene transfers towards bacteria and allow a robust and unifying classification into fungi.	2017	8	9	BMC evolutionary biology	Bacteria; Chitin synthase; Classification; Evolution; Fungi; Horizontal gene transfer; Animals; Bacteria; Chitin Synthase; Eukaryota; Evolution, Molecular; Fungi; Gene Transfer, Horizontal; Genome, Bacterial; Genome-Wide Association Study; Multigene Family; Phylogeny; Recombination, Genetic; Viruses	Gon&#xe7;alves	Isabelle R	not_in_Pezizomycotina	Chitin gene in bacteria
219	27832824	10.1186/s13059-016-1088-8	Genome of the Asian longhorned beetle (Anoplophora glabripennis), a globally significant invasive species, reveals key functional and evolutionary innovations at the beetle-plant interface.	2017	6	21	Genome biology	Chemoperception; Detoxification; Glycoside hydrolase; Horizontal gene transfer; Phytophagy; Xylophagy; Animals; Coleoptera; Evolution, Molecular; Gene Transfer, Horizontal; Genome, Insect; Host-Parasite Interactions; Introduced Species; Larva; Sequence Analysis, DNA; Trees	McKenna	Duane D	not_in_Pezizomycotina	From bacteria and fungi to beetle
220	27804963	10.1038/hdy.2016.106	Evidence of prokaryote like protein associated with nickel resistance in higher plants: horizontal transfer of TonB-dependent receptor/protein in Betula genus or de novo mechanisms?	2017	7	13	Heredity	Bacterial Proteins; Base Sequence; Betula; Biological Transport; Gene Transfer, Horizontal; Genotype; High-Throughput Nucleotide Sequencing; Membrane Proteins; Nickel; Plant Proteins	Theriault	G	not_in_Pezizomycotina	From bacteria to plant Betula papyrifera
221	27801295	10.1186/s12864-016-3067-6	Secondary metabolite gene clusters in the entomopathogen fungus Metarhizium anisopliae: genome identification and patterns of expression in a cuticle infection model.	2017	9	1	BMC genomics	Biological control; Cattle tick; Infection process; Metarhizium spp; Secondary metabolite biosynthetic gene clusters; Transcriptome analysis; Animals; Evolution, Molecular; Gene Expression Profiling; Gene Expression Regulation; Gene Order; Genome, Fungal; Genomics; Host-Pathogen Interactions; Metarhizium; Phylogeny; Quantitative Trait, Heritable; Secondary Metabolism; Ticks; Transcriptome	Sbaraini	Nicolau	not_interkingdom	Between fungi the helvolic acid cluster in Metarizhium
222	27739374	10.2174/1389203717666161013095027	Antifreeze Proteins from Diverse Organisms and their Applications: An Overview.	2017	5	15	Current protein &amp; peptide science	Antifreeze protein; ice recrystallization inhibition; ice-binding protein; Animals; Antifreeze Proteins; Bacterial Proteins; Cryopreservation; Evolution, Molecular; Fish Proteins; Food Additives; Food Handling; Fungal Proteins; Insect Proteins; Marinomonas; Plant Proteins	Cheung	Randy Chi Fai	not_interkingdom	Between different kingdoms
223	27681232	10.1186/s12864-016-3111-6	Genome sequence of the filamentous soil fungus Chaetomium cochliodes reveals abundance of genes for heme enzymes from all peroxidase and catalase superfamilies.	2019	11	20	BMC genomics	Chaetomium cochliodes; Heme-catalase super family; Peroxidase-catalase superfamily; Peroxidase-chlorite dismutase superfamily; Peroxidase-cyclooxygenase superfamily; Peroxidase-peroxygenase superfamily	Z&#xe1;mock&#xfd;	Marcel	not_in_Pezizomycotina	Is also in Basidiomycota from bacteria to Chaetomium cochliodes LSBY01000391.1
224	27647002	10.1038/srep33691	Origin of the plant Tm-1-like gene via two independent horizontal transfer events and one gene fusion event.	2018	6	6	Scientific reports	Disease Resistance; Evolution, Molecular; Gene Transfer, Horizontal; Genes, Plant; Solanum lycopersicum; Phylogeny; Plant Diseases; Recombination, Genetic; Streptophyta; Tobamovirus	Yang	Zefeng	not_in_Pezizomycotina	Into plants
225	27642638	10.1128/mSphere.00195-16	Systematic Search for Evidence of Interdomain Horizontal Gene Transfer from Prokaryotes to Oomycete Lineages.	2016	9	19	mSphere	Phytophthora; Phytopythium; Pythium; interdomain HGT; oomycota	McCarthy	Charley G P	not_in_Pezizomycotina	From Prokariotes to Oomycetes
226	27634406	10.1038/srep33129	Horizontal gene transfer drives adaptive colonization of apple trees by the fungal pathogen Valsa mali.	2018	5	22	Scientific reports	Actinobacteria; Ascomycota; Bacteria; Bleomycin; Cell Wall; China; Eukaryota; Gene Transfer, Horizontal; Malus; Nitrogen; Phylogeny; Virulence; Virulence Factors	Yin	Zhiyuan	used	From bacteria to V.mali
227	27630622	10.3389/fmicb.2016.01360	Contribution of Multiple Inter-Kingdom Horizontal Gene Transfers to Evolution and Adaptation of Amphibian-Killing Chytrid, Batrachochytrium dendrobatidis.	2016	9	16	Frontiers in microbiology	amphibian; evolutionary analysis; fungal pathogen; horizontal gene transfer; purifying selection	Sun	Baofa	not_in_Pezizomycotina	In amphibians Batrachochytrium dendrobatidis
228	27521636	10.1016/j.funbio.2016.04.001	Genome of Diaporthe sp. provides insights into the potential inter-phylum transfer of a fungal sesquiterpenoid biosynthetic pathway.	2017	9	13	Fungal biology	Anticancer; Ascomycota; Biosynthesis; Evolution; Natural products; Sesquiterpene synthase; Antineoplastic Agents; Ascomycota; Biosynthetic Pathways; Computational Biology; Endophytes; Evolution, Molecular; Gene Transfer, Horizontal; Genome, Fungal; Sequence Analysis, DNA; Sequence Homology; Sesquiterpenes	de Sena Filho	Jose Guedes	not_interkingdom	Is from Basidiomycota to Ascomycota
229	29368868		[Horizontal gene transfer into the genomes of insects].	2018	2	5	Genetika	Animals; Evolution, Molecular; Gene Transfer, Horizontal; Insecta	Zakharov	I A	not_in_Pezizomycotina	Into insects
230	27343289	10.1093/molbev/msw126	Genome-Wide Survey of Gut Fungi (Harpellales) Reveals the First Horizontally Transferred Ubiquitin Gene from a Mosquito Host.	2017	6	21	Molecular biology and evolution	Kickxellomycotina; comparative genomics; evolution; pathogen; ubiquitination.; Animals; Biological Evolution; Culicidae; Fungi; Gastrointestinal Tract; Gene Transfer, Horizontal; Genome; Phenotype; Phylogeny; Symbiosis; Ubiquitin; Ubiquitination	Wang	Yan	not_in_Pezizomycotina	From mosquito to Zoopagomycota
231	27215567	10.1186/s12915-016-0264-3	Extensive horizontal gene transfers between plant pathogenic fungi.	2017	10	26	BMC biology	Carbohydrate activating enzymes; Colletotrichum; Horizontal gene transfer; Magnaporthales; Pathogenesis; Ascomycota; Colletotrichum; Evolution, Molecular; Gene Transfer, Horizontal; Genetic Markers; Genome, Fungal; Host-Pathogen Interactions; Phylogeny; Plant Diseases; Plants; Symbiosis	Qiu	Huan	not_in_Pezizomycotina	Between fungi
232	27189567	10.1093/molbev/msw073	Dynamic Evolution of Nitric Oxide Detoxifying Flavohemoglobins, a Family of Single-Protein Metabolic Modules in Bacteria and Eukaryotes.	2017	7	11	Molecular biology and evolution	Malassezia; fungi; gene duplicatelication; gene innovation; gene tree-species phylogeny reconciliation; horizontal gene transfer; phylogenetics; Adaptation, Biological; Amino Acid Sequence; Bacteria; Bacterial Proteins; Biological Evolution; Computational Biology; Databases, Nucleic Acid; Dihydropteridine Reductase; Escherichia coli Proteins; Eukaryota; Evolution, Molecular; Fungi; Gene duplicate…	Wisecaver	Jennifer H	not_in_Pezizomycotina	Interesting example From bacteria to Malassezia the flavoHb gene
233	27162172	10.7554/eLife.09492	Punctuated evolution and transitional hybrid network in an ancestral cell cycle of fungi.	2017	11	16	eLife	S. cerevisiae; cell cycle; chytrid; computational biology; evolution; evolutionary biology; fungi; genomics; horizontal gene transfer; systems biology; virus; Cell Cycle; Cell Cycle Proteins; Evolution, Molecular; Fungi; Gene Transfer, Horizontal; Transcription Factors	Medina	Edgar M	not_in_Pezizomycotina	The paper said that many fungal and metazoa regulators were vertically inherited from an Opisthokonta ancestor rather than loss of these regulators in fungi followed by secondary acquisition through horizontal gene transfer
234	27048799	10.1128/mBio.00252-16	Deacetylation of Fungal Exopolysaccharide Mediates Adhesion and Biofilm Formation.	2016	12	23	mBio	Acetylation; Aspergillosis; Aspergillus fumigatus; Biofilms; Fungal Proteins; Humans; Polysaccharides	Lee	Mark J	not_interkingdom	Between fungis
235	27038795	10.1186/s12866-016-0672-0	DNA repair genes RAD52 and SRS2, a cell wall synthesis regulator gene SMI1, and the membrane sterol synthesis scaffold gene ERG28 are important in efficient Agrobacterium-mediated yeast transformation with chromosomal T-DNA.	2016	12	13	BMC microbiology	Agrobacterium-mediated transformation; Artificial chromosome; Cell surface interaction; DNA repair; Horizontal gene transfer; Saccharomyces cerevisiae; T-DNA; Trans-domain gene transfer; Yeast; Agrobacterium; Cell Wall; DNA Helicases; DNA, Bacterial; Gene Library; Membrane Proteins; Mutation; Rad52 DNA Repair and Recombination Protein; Saccharomyces cerevisiae; Saccharomyces cerevisiae Proteins; …	Ohmine	Yuta	abstract_not_HGT	The abstract paper not mention hgt
236	27035945	10.1073/pnas.1517242113	Horizontally acquired genes in early-diverging pathogenic fungi enable the use of host nucleosides and nucleotides.	2016	12	13	Proceedings of the National Academy of Sciences of the United States of America	Cryptomycota; Microsporidia; horizontal gene transfer; metabolic networks; thymidine kinase; Fungi; Gene Transfer, Horizontal; Genes, Fungal; Host-Pathogen Interactions; Nucleosides; Nucleotides; Phylogeny	Alexander	William G	not_in_Pezizomycotina	From procariota to Microsporidia and Cryptomycota
237	26930396	10.1371/journal.pone.0150634	Computational Identification Raises a Riddle for Distribution of Putative NACHT NTPases in the Genome of Early Green Plants.	2016	8	2	PloS one	Conserved Sequence; Evolution, Molecular; Genome, Plant; Neuronal Apoptosis-Inhibitory Protein; Nucleoside-Triphosphatase; Phylogeny; Plants; Sequence Alignment	Arya	Preeti	not_in_Pezizomycotina	From cyanobacteria to green algae the STAND P-loop
238	26927519	10.1016/j.gene.2016.02.038	A newly discovered ubiquitin-conjugating enzyme E2 correlated with the cryogenic autolysis of Volvariella volvacea.	2016	8	12	Gene	Abnormal metabolism; Autolysis; Horizontal gene transfer; Ubiquitin-conjugating enzyme E2; Volvariella volvacea; Amino Acid Motifs; Amino Acid Sequence; Fungal Proteins; Gene Expression Profiling; Gene Expression Regulation, Fungal; Gene Transfer, Horizontal; Molecular Sequence Data; Phylogeny; Selection, Genetic; Ubiquitin-Conjugating Enzymes; Volvariella	Gong	Ming	not_in_Pezizomycotina	From Viridiplantae to Basidiomycota Volvariella volvacea
239	26887391	10.1093/glycob/cww018	Evolutionary history of the chitin synthases of eukaryotes.	2017	12	27	Glycobiology	chitin; glycotansferase; horizontal gene transfer; protein evolution; Acanthamoeba; Chitin Synthase; Ciliophora; Diatoms; Evolution, Molecular; Fungi; Gene Expression; Gene Transfer, Horizontal; Isoenzymes; Oomycetes; Phylogeny	Morozov	Alexey A	not_in_Pezizomycotina	Between several kingdoms like Acantamoeba, Oomycetes, fungi and ciliates
240	26715630	10.1093/molbev/msv348	Laterally Transferred Gene Recruited as a Venom in Parasitoid Wasps.	2016	12	13	Molecular biology and evolution	lateral gene transfer; microsporidia; mosquito.; parasitoid wasps; venom; Animals; Chitinases; Gene Transfer, Horizontal; Genome, Insect; Host-Parasite Interactions; Microsporidia; Phylogeny; Wasp Venoms; Wasps	Martinson	Ellen O	not_in_Pezizomycotina	From the unicellular microsporidia/Rozella clade into parasitoid wasps of the superfamily Chalcidoidea
241	26705573	10.1093/femsec/fiv167	Effect of the IncP-1&#x3b2; plasmid pHB44 on the population dynamics of Burkholderia terrae BS001 in the Lyophyllum sp. strain Karsten mycosphere under different iron conditions.	2016	9	26	FEMS microbiology ecology	Burkholderia terrae BS001; IncP-1&#x3b2; plasmid; horizontal gene transfer; iron uptake; mycosphere; Agaricales; Burkholderia; Comamonadaceae; Ecosystem; Gene Transfer Techniques; Iron; Plasmids; Population Dynamics; Soil; Soil Microbiology	Zhang	Miaozhi	not_interkingdom	The bastract present a candidate between bacteria I did not like this candidate and also the paper is not available
242	26688468	10.1016/j.fgb.2015.12.006	Horizontal acquisition of toxic alkaloid synthesis in a clade of plant associated fungi.	2016	8	31	Fungal genetics and biology : FG &amp; B	Clavicipitaceae; Ergot alkaloids; HGT; Loline; Phylogenetics; Phylome; Alkaloids; Ergot Alkaloids; Evolution, Molecular; Gene Transfer, Horizontal; Hypocreales; Multigene Family; Phylogeny	Marcet-Houben	Marina	not_interkingdom	Between fungi from Eurotiomycetes to Clavicipitaceae
243	26668029	10.1007/s00253-015-7192-y	Evolutionary formation of gene clusters by reorganization: the meleagrin/roquefortine paradigm in different fungi.	2016	10	19	Applied microbiology and biotechnology	Cluster reorganization; Gene clusters; Meleagrin; Penicillium roqueforti; Roquefortine; Secondary metabolites; Alkaloids; Evolution, Molecular; Gene Rearrangement; Heterocyclic Compounds, 4 or More Rings; Indoles; Metabolic Networks and Pathways; Multigene Family; Ovomucin; Penicillium; Piperazines	Mart&#xed;n	Juan F	not_in_Pezizomycotina	No in Pezizomycotina
244	26598659	10.1073/pnas.1510461112	Evidence for extensive horizontal gene transfer from the draft genome of a tardigrade.	2016	8	16	Proceedings of the National Academy of Sciences of the United States of America	genome; horizontal gene transfer; lateral gene transfer; stress tolerance; tardigrade; Animals; DNA, Archaeal; DNA, Bacterial; DNA, Fungal; DNA, Plant; DNA, Viral; Gene Transfer, Horizontal; Genome; Genomic Library; Phylogeny; Sequence Analysis, DNA; Tardigrada	Boothby	Thomas C	not_in_Pezizomycotina	From bacteria, fungi, plant into metazoa Hypsibius dujardini.
245	26535725	10.4238/2015.October.29.30	Phylogenetic analysis of DNA and RNA polymerases from a Moniliophthora perniciosa mitochondrial plasmid reveals probable lateral gene transfer.	2016	8	17	Genetics and molecular research : GMR	Agaricales; Cacao; DNA-Directed DNA Polymerase; DNA-Directed RNA Polymerases; Gene Transfer, Horizontal; Genome, Mitochondrial; Mitochondria; Phylogeny; Plant Diseases; Plasmids; Sequence Analysis, DNA; Sequence Analysis, Protein	Andrade	B S	not_interkingdom	Betnween fungi
246	26483054	10.1186/s12866-015-0564-8	Molecular and functional evolution of the fungal diterpene synthase genes.	2016	6	28	BMC microbiology	Ascomycota; Basidiomycota; Diterpenes; Evolution, Molecular; Gene Transfer, Horizontal; Genes, Fungal; Metabolic Networks and Pathways; Phylogeny; Sequence Analysis, DNA; Sequence Homology	Fischer	Marc J C	not_in_Pezizomycotina	From bacteria to fungi but not just Pezizomycotina because Basidiomycota appears
247	26323765	10.1098/rstb.2014.0335	Genome-scale phylogenetic analysis finds extensive gene transfer among fungi.	2016	6	3	Philosophical transactions of the Royal Society of London. Series B, Biological sciences	birth&#x2013;death models; gene duplicatelication; gene transfer; gene tree-species tree; genomics; statistics; Computer Simulation; Cyanobacteria; Fungi; Gene Transfer, Horizontal; Genome, Bacterial; Genome, Fungal; Models, Genetic; Phylogeny	Sz&#xf6;ll&#x151;si	Gergely J	not_in_Pezizomycotina	The paper is about hgt but not mention specific cases of hgt candidates the paper tries to determine if hgt is posible in eukariotes comparing dynamics of genome evolution
248	26161530	10.1371/journal.pone.0131313	Against All Odds: Trehalose-6-Phosphate Synthase and Trehalase Genes in the Bdelloid Rotifer Adineta vaga Were Acquired by Horizontal Gene Transfer and Are Upregulated during Desiccation.	2016	4	18	PloS one	Animals; Desiccation; Gene Dosage; Gene Transfer, Horizontal; Glucosyltransferases; Helminth Proteins; Metabolic Networks and Pathways; Phosphoric Monoester Hydrolases; Phylogeny; Reverse Transcriptase Polymerase Chain Reaction; Rotifera; Transcriptional Activation; Trehalase; Trehalose; Up-Regulation	Hespeels	Boris	not_in_Pezizomycotina	Plant and fungi to Adineta vaga that is a metazoa
249	26138219	10.1111/php.12489	The Evolution and Functional Role of Flavin-based Prokaryotic Photoreceptors.	2016	7	6	Photochemistry and photobiology	Bacteria; Biological Evolution; Flavins; Photoreceptors, Microbial; Phylogeny	Losi	Aba	not_in_Pezizomycotina	The LOV proteins found in bacteriaerai coming from several kingdoms like plant, fungi, algae and bacteria
250	26108467	10.1038/srep11571	Differential gene retention as an evolutionary mechanism to generate biodiversity and adaptation in yeasts.	2016	6	21	Scientific reports	Adaptation, Physiological; Biodiversity; DNA, Fungal; Evolution, Molecular; Fungal Proteins; Gene Transfer, Horizontal; Genes, Fungal; Genetic Variation; Genome, Fungal; Genome, Mitochondrial; Geotrichum; Molecular Sequence Data; Phylogeny; Sequence Analysis, DNA; Species Specificity; Yeasts	Morel	Guillaume	abstract_not_HGT	The paper abstract said that this case is not hgt
251	26081635	10.1128/mBio.00703-15	Functional Operons in Secondary Metabolic Gene Clusters in Glarea lozoyensis (Fungi, Ascomycota, Leotiomycetes).	2016	3	22	mBio	Ascomycota; Aspergillus nidulans; DNA, Fungal; Gene Expression; Gene Expression Regulation, Fungal; Molecular Sequence Data; Multigene Family; Operon; Peptide Synthases; Polyketide Synthases; Promoter Regions, Genetic; Protein Biosynthesis; Secondary Metabolism; Sequence Analysis, DNA; Transcription, Genetic	Yue	Qun	abstract_not_HGT	The paper abstract said that the origin of these opieron likes is in fungi and not and HGT
252	26063429	10.1128/JVI.00243-15	Characterization of a Novel Megabirnavirus from Sclerotinia sclerotiorum Reveals Horizontal Gene Transfer from Single-Stranded RNA Virus to Double-Stranded RNA Virus.	2016	1	22	Journal of virology	Ascomycota; Base Sequence; Cluster Analysis; DNA, Complementary; Gene Transfer, Horizontal; Microscopy, Electron; Molecular Sequence Data; Nucleic Acid Conformation; Open Reading Frames; Phylogeny; RNA Viruses; RNA, Double-Stranded; Sequence Alignment; Sequence Analysis, DNA	Wang	Minghong	not_interkingdom	Between viruses
253	25964335	10.1073/pnas.1501540112	Mosaic genome of endobacteria in arbuscular mycorrhizal fungi: Transkingdom gene transfer in an ancient mycoplasma-fungus association.	2015	11	10	Proceedings of the National Academy of Sciences of the United States of America	Mycoplasma; arbuscular mycorrhizal fungi; endobacteria; horizontal gene transfer; intracellular symbiont; Bacteria; Gene Transfer Techniques; Genome, Bacterial; Molecular Sequence Data; Mosaicism; Mycorrhizae	Torres-Cort&#xe9;s	Gloria	not_in_Pezizomycotina	From bacteria to Mucoromycota
254	25964324	10.1073/pnas.1501676112	Minimal genomes of mycoplasma-related endobacteria are plastic and contain host-derived genes for sustained life within Glomeromycota.	2015	11	10	Proceedings of the National Academy of Sciences of the United States of America	genome contraction; genome plasticity; horizontal gene transfer; vertical transmission; Genome, Bacterial; Glomeromycota; Molecular Sequence Data; Mycoplasma; Phylogeny	Naito	Mizue	not_in_Pezizomycotina	From fungi to bacteria
255	25896956	10.1016/j.fgb.2015.04.009	Comparison of mitochondrial genomes provides insights into intron dynamics and evolution in the caterpillar fungus Cordyceps militaris.	2015	10	15	Fungal genetics and biology : FG &amp; B	Co-conversion; Cordyceps militaris; Horizontal gene transfer; Intron dynamics; Mitochondrial genome; Animals; Cordyceps; Evolution, Molecular; Exons; Gene Transfer, Horizontal; Genome, Mitochondrial; Introns; Larva; Mitochondrial Proteins; Phylogeny	Zhang	Yongjie	not_interkingdom	Between fungi in Cordyceps militaris
256	25886068	10.1186/s13104-015-1082-3	Streptophyte phytochromes exhibit an N-terminus of cyanobacterial origin and a C-terminus of proteobacterial origin.	2016	1	11	BMC research notes	Algorithms; Archaea; Bacteroidetes; Biological Evolution; Cyanobacteria; Fungi; Gene duplicatelication; Gene Expression; Gene Transfer, Horizontal; Histidine Kinase; Phylogeny; Phytochrome A; Phytochrome B; Plant Proteins; Protein Kinases; Protein Structure, Tertiary; Proteobacteria; Streptophyta	Buchberger	Thorsten	not_in_Pezizomycotina	From bacteria into fungi
257	25863176	10.1016/j.gene.2015.04.007	Multiple horizontally acquired genes from fungal and prokaryotic donors encode cellulolytic enzymes in the bdelloid rotifer Adineta ricciae.	2015	8	10	Gene	Cellobiase; Cellobiohydrolases; Cellulase; Endoglucanase; Horizontal gene transfer; Lateral gene transfer; Amino Acid Sequence; Animals; Base Sequence; Cellulase; Cellulose; DNA; Gene duplicatelication; Gene Transfer, Horizontal; Genes, Fungal; Molecular Sequence Data; Polymerase Chain Reaction; Prokaryotic Cells; Rotifera; Sequence Homology, Amino Acid	Szydlowski	L	not_in_Pezizomycotina	From fungi and bacteria to metazoa Adineta ricciae
258	25849216	10.1186/s12870-015-0456-y	The evolution of WRKY transcription factors.	2016	1	7	BMC plant biology	Amino Acid Sequence; Bryophyta; Chlorophyta; Consensus Sequence; Evolution, Molecular; Fungi; Genes, Plant; Magnoliopsida; Molecular Sequence Data; Multigene Family; Phylogeny; Protein Structure, Tertiary; Transcription Factors	Rinerson	Charles I	not_in_Pezizomycotina	From fungi, metamonoda, amoebozoa into plants
259	25790503	10.1093/femsle/fnu025	Growth and adaptation of microorganisms on the cheese surface.	2015	12	14	FEMS microbiology letters	Arthrobacter; Brevibacterium; Debaryomyces hansenii; Geotrichum candidum; cheese rind; ripening; smear-ripened cheese; Adaptation, Biological; Adaptation, Physiological; Bacteria; Biota; Cheese; Energy Metabolism; Fungi; Gene Transfer, Horizontal; Hydrogen-Ion Concentration; Iron; Salinity	Monnet	Christophe	not_in_Pezizomycotina	It seems to have hgt candidates
260	25784900	10.3389/fmicb.2015.00161	Fungal metabolic gene clusters-caravans traveling across genomes and environments.	2015	3	18	Frontiers in microbiology	comparative genomics; gene innovation; horizontal gene transfer; metabolic gene cluster; microbial ecology; physical linkage; secondary metabolism; specialized metabolism	Wisecaver	Jennifer H	not_interkingdom	Between fungi candidates in table 1
261	25733908	10.1073/pnas.1424293112	Horizontal gene transfer and gene dosage drives adaptation to wood colonization in a tree pathogen.	2015	6	4	Proceedings of the National Academy of Sciences of the United States of America	Septoria canker; fungal genomics; poplar pathogen; tree disease; Adaptation, Physiological; Ascomycota; Base Sequence; Colony Count, Microbial; Gene Dosage; Gene Expression Regulation, Fungal; Gene Transfer, Horizontal; Genetic Speciation; Genome, Fungal; Host-Pathogen Interactions; Indole Alkaloids; Molecular Sequence Data; Nitrogen; Phylogeny; Populus; Proteolysis; Synteny; Time Factors; Trees;…	Dhillon	Braham	not_in_Pezizomycotina	From fungi to fungi
262	25673050	10.1093/jisesa/ieu168	Pectinases from Sphenophorus levis Vaurie, 1978 (Coleoptera: Curculionidae): putative accessory digestive enzymes.	2015	7	9	Journal of insect science (Online)	endo-polygalacturonase; horizontal gene transfer; insect pectinase; pectin methylesterase; plant cell wall degrading enzyme; Amino Acid Sequence; Animals; Bacteria; Base Sequence; Carboxylic Ester Hydrolases; Cell Wall; DNA, Complementary; Fungi; Gastrointestinal Tract; Larva; Pecten; Phylogeny; Polygalacturonase; RNA, Messenger; Weevils	Evangelista	Danilo Elton	not_in_Pezizomycotina	From bacteria to insect
263	25663439	10.1093/gbe/evv025	Clustering of two genes putatively involved in cyanate detoxification evolved recently and independently in multiple fungal lineages.	2015	10	20	Genome biology and evolution	Fusarium oxysporum; convergent evolution; fungicide resistance; gene duplicatelication; horizontal gene transfer; metabolic gene cluster; Ascomycota; Carbon-Nitrogen Lyases; Carbonic Anhydrases; Cyanates; Evolution, Molecular; Fusarium; Gene duplicatelication; Gene Transfer, Horizontal; Genes, Fungal; Multigene Family; Phylogeny	Elmore	M Holly	not_interkingdom	From Fusarium to Cochliobolus lunatus
264	25628613	10.3389/fmicb.2014.00773	Taxonomy, chemodiversity, and chemoconsistency of Aspergillus, Penicillium, and Talaromyces species.	2015	1	28	Frontiers in microbiology	Aspergillus; Penicillium; Talaromyces; chemoconsistency; chemodiversity; secondary metabolites	Frisvad	Jens C	abstract_not_HGT	They just mention maybe hgt as a posible reason and is not interkingdom
265	25555398	10.1186/1471-2164-16-2	Identification of horizontally transferred genes in the genus Colletotrichum reveals a steady tempo of bacterial to fungal gene transfer.	2015	7	31	BMC genomics	Bacteria; Colletotrichum; Databases, Protein; Gene Deletion; Gene duplicatelication; Gene Transfer, Horizontal; Genes, Bacterial; Genes, Fungal; Phylogeny	Armijos-Jaramillo	Vinicio D.	used	From bacteria to Collectotrichum
266	25547755	10.1186/s12862-014-0266-0	Concatenated alignments and the case of the disappearing tree.	2015	10	20	BMC evolutionary biology	Animals; Archaea; Bacteria; Conserved Sequence; Evolution, Molecular; Fungi; Gene Transfer, Horizontal; Genome; Phylogeny; Plants	Thiergart	Thorsten	abstract_not_HGT	Is a study about the problems of concatenate phylogenetic data
267	25474404	10.1371/journal.pgen.1004816	The evolution of fungal metabolic pathways.	2016	1	29	PLoS genetics	Ascomycota; Evolution, Molecular; Gene duplicatelication; Gene Regulatory Networks; Gene Transfer, Horizontal; Genes, Fungal; Genome, Fungal; Metabolic Networks and Pathways; Multigene Family; Phylogeny	Wisecaver	Jennifer H	not_interkingdom	Between fungi
268	25407899	10.1111/nph.13140	Horizontal transfer of carbohydrate metabolism genes into ectomycorrhizal Amanita.	2015	9	28	The New phytologist	Amanita; carbohydrate metabolism; comparative genomics; evolution of symbiosis; evolutionary novelty; horizontal gene transfer (HGT); saprotrophy; Amanita; Carbohydrate Metabolism; Fungal Proteins; Gene Transfer, Horizontal; Genes, Fungal; Models, Molecular; Mycorrhizae; Phylogeny; Physical Chromosome Mapping; Species Specificity	Chaib De Mares	Maryam	not_in_Pezizomycotina	From Bacteria to Basidiomycota
269	25367149	10.1038/srep06892	Survival of the anaerobic fungus Orpinomyces sp. strain C1A after prolonged air exposure.	2015	10	30	Scientific reports	Air; Anaerobiosis; Cellobiose; Culture Media; Fungal Proteins; Gene Expression; Gene Expression Regulation, Enzymologic; Gene Expression Regulation, Fungal; Genes, Fungal; Microbial Viability; Neocallimastigales; Oxygen; Phylogeny; Stress, Physiological; Superoxide Dismutase	Struchtemeyer	Christopher G	not_in_Pezizomycotina	From bacteria to Chytridiomycota
270	25261942	10.1556/AMicr.61.2014.3.3	Novel and sensitive qPCR assays for the detection and identification of aspergillosis causing species.	2014	12	16	Acta microbiologica et immunologica Hungarica	Aspergillus fumigatus; Aspergillus terreus; Streptomyces factor C gene; aspergillosis; qPCR; Aspergillosis; Aspergillus; DNA Primers; Fungal Proteins; Humans; Polymerase Chain Reaction; Sensitivity and Specificity	Paholcsek	Melinda	used	From bacteria Streptomyces to Aspergillus the factC gene
271	25169983	10.1093/gbe/evu185	Gene transfers shaped the evolution of de novo NAD+ biosynthesis in eukaryotes.	2015	6	4	Genome biology and evolution	NAD+ biosynthesis; endosymbiotic gene transfer; horizontal gene transfer; metabolism; Animals; Eukaryota; Evolution, Molecular; Gene Transfer, Horizontal; Humans; Metabolic Networks and Pathways; NAD; Phylogeny	Ternes	Chad M	not_in_Pezizomycotina	From bacteria to viridiplanta, rodhophita, discoba , sar
272	25149284	10.1007/s00248-014-0482-6	IncP-1 and PromA group plasmids are major providers of horizontal gene transfer capacities across bacteria in the mycosphere of different soil fungi.	2015	9	16	Microbial ecology	Bacteria; Fungi; Gene Transfer, Horizontal; Plasmids; Soil Microbiology	Zhang	Miaozhi	abstract_not_HGT	Is a paper about the plasmids that are important in HGT like PromA but don’t mention candidates
273	25131403	10.1016/B978-0-12-800259-9.00005-6	The interactions of bacteria with fungi in soil: emerging concepts.	2014	11	13	Advances in applied microbiology	Bacterial&#x2013;fungal interactions; Horizontal gene transfer; Mycorrhizosphere; Mycosphere; Plasmids; Soil; Bacteria; Bacterial Physiological Phenomena; Ecosystem; Fungi; Soil; Soil Microbiology	Haq	Irshad Ul	abstract_not_HGT	The asbtract paper do not mention hgt
274	25128982	10.1007/s00239-014-9637-9	A tree of cellular life inferred from a genomic census of molecular functions.	2015	7	10	Journal of molecular evolution	Archaea; Biological Evolution; Eukaryota; Gene Ontology; Molecular Sequence Annotation; Origin of Life; Phylogeny; Prokaryotic Cells; RNA, Ribosomal; Time Factors	Kim	Kyung Mo	abstract_not_HGT	The paper is about philogenia and not hgt, they just mention that hgt is problematic when do philogenomics
275	25110129	10.1016/j.funbio.2014.04.007	Widespread horizontal transfer of the cerato-ulmin gene between Ophiostoma novo-ulmi and Geosmithia species.	2015	3	30	Fungal biology	Ascomycetes; Entomochoric fungi; Gene expression; Horizontal gene transfer; Hydrophobins; Ascomycota; Fungal Proteins; Gene Expression Profiling; Gene Transfer, Horizontal; Genes, Fungal; Molecular Sequence Data; Mycotoxins; Plant Diseases; Real-Time Polymerase Chain Reaction; Sequence Analysis, DNA; Ulmus	Bettini	Priscilla P	not_interkingdom	Between fungi Pezizomycotina
276	25090479	10.1146/annurev-phyto-102313-050127	Horizontal gene transfer in eukaryotic plant pathogens.	2015	3	30	Annual review of phytopathology	effectors; fungi; oomycetes; phylogeny; plant cell wall; transporters; Bacteria; Fungi; Gene Transfer, Horizontal; Plants	Soanes	Darren	used	Appear fungus from other subphylum
277	25068406	10.1016/j.gene.2014.07.065	The evolutionary history of the genes involved in the biosynthesis of the antioxidant ergothioneine.	2014	10	21	Gene	Antioxidant; Ergothioneine; Fungal; Fusion gene; Phylogenetics; Prokaryotes; Bacteria; Bacterial Proteins; Ergothioneine; Evolution, Molecular; Fungal Proteins; Fungi; Gene Fusion; Gene Transfer, Horizontal; Genome, Bacterial; Genome, Fungal; Multigene Family; Phylogeny	Jones	Gary W	used	From bacteria to Neurospora crassa the Egt gene
278	24990771	10.1038/srep05562	Horizontal gene transfer of a bacterial insect toxin gene into the Epichlo&#xeb; fungal symbionts of grasses.	2015	2	24	Scientific reports	Animals; Bacterial Toxins; Endophytes; Epichloe; Evolution, Molecular; Gene Expression; Gene Transfer, Horizontal; Genes, Fungal; Herbivory; Larva; Molecular Sequence Data; Moths; Photorhabdus; Phylogeny; Poaceae	Ambrose	Karen V	used	From bacteria to Epichloe
279	24990676	10.1098/rspb.2014.0848	Frequent, independent transfers of a catabolic gene from bacteria to contrasted filamentous eukaryotes.	2015	5	26	Proceedings. Biological sciences	adaptive horizontal transfer; inter-domain transfer; lateral gene transfer; Biological Evolution; Carbon-Carbon Lyases; Eukaryota; Evolution, Molecular; Fungi; Gene Transfer, Horizontal; Genes, Bacterial; Introns; Phylogeny; Pseudomonas fluorescens; Selection, Genetic; Stramenopiles	Bruto	Maxime	not_in_Pezizomycotina	From bacteria to fungi and stramenopiles the gene acdS
280	24978610	10.1016/j.ibmb.2014.06.008	Horizontal gene transfer and functional diversification of plant cell wall degrading polygalacturonases: Key events in the evolution of herbivory in beetles.	2015	5	14	Insect biochemistry and molecular biology	Glycoside hydrolase; Horizontal gene transfer; Leaf beetles; Plant cell wall degradation; Weevils; Animals; Ascomycota; Base Sequence; Biological Evolution; Cell Wall; Coleoptera; Gene Transfer, Horizontal; Herbivory; Molecular Sequence Data; Pectins; Phylogeny; Plants; Polygalacturonase; Transcriptome	Kirsch	Roy	not_in_Pezizomycotina	From fungi into Chrysomeloidea and Curculionoidea, metazoa
281	24966179	10.1093/gbe/evu132	Fungal cytochrome p450 monooxygenases: their distribution, structure, functions, family expansion, and evolutionary origin.	2015	4	1	Genome biology and evolution	characteristic motif; cytochrome P450; duplicatelication; evolution; fungi; Animals; Conserved Sequence; Cytochrome P-450 Enzyme System; Evolution, Molecular; Fungi; Humans; Phylogeny	Chen	Wanping	not_interkingdom	Between fungi
282	24927540	10.1073/pnas.1401734111	Atlas of nonribosomal peptide and polyketide biosynthetic pathways reveals common occurrence of nonmodular enzymes.	2014	8	18	Proceedings of the National Academy of Sciences of the United States of America	bioactive compound; biosynthetic gene cluster; data mining; distribution; Bacteria; Evolution, Molecular; Genome, Bacterial; Multigene Family; Polyketide Synthases; Polyketides; Protein Structure, Tertiary; Sequence Analysis, Protein; Siderophores	Wang	Hao	used	From bacteria to fungi the NRPS and PKS genes
283	24911101	10.1021/cb500278k	Plant, animal, and fungal micronutrient queuosine is salvaged by members of the DUF2419 protein family.	2015	4	15	ACS chemical biology	Animals; Fungi; Models, Molecular; Nucleoside Q; Phylogeny; Plants; Proteins	Zallot	R&#xe9;mi	not_in_Pezizomycotina	From eukaryote to bacteria
284	24905353	10.1371/journal.pone.0099168	New insights into 1-aminocyclopropane-1-carboxylate (ACC) deaminase phylogeny, evolution and ecological significance.	2016	1	8	PloS one	Bacteria; Bacterial Proteins; Carbon-Carbon Lyases; Ecosystem; Evolution, Molecular; Fungal Proteins; Fungi; Phylogeny; Stramenopiles	Nascimento	Francisco X	not_in_Pezizomycotina	Similar to the acdS gene case from bacteria to bacteria and in this paper also mention that case
285	24845577	10.1016/j.pbi.2014.04.005	Microbe-microbe interactions determine oomycete and fungal host colonization.	2015	4	21	Current opinion in plant biology	Fungi; Microbial Interactions; Oomycetes; Plant Diseases; Plants; Symbiosis	Kemen	Eric	abstract_not_HGT	They just mention hgt this is a paper about how new hosts can be colonized under natural conditions and how we can counteract
286	24807742	10.1111/1574-6941.12350	The mycosphere constitutes an arena for horizontal gene transfer with strong evolutionary implications for bacterial-fungal interactions.	2014	12	22	FEMS microbiology ecology	evolution; horizontal gene transfer; mycosphere; plasmids; Bacteria; Evolution, Molecular; Fungi; Gene Transfer, Horizontal; Microbial Interactions; Plasmids; Soil Microbiology	Zhang	MiaoZhi	used	Into Pezizomycotina table 2 list of candidates
287	24764459	10.1093/bioinformatics/btu258	kdetrees: Non-parametric estimation of phylogenetic tree distributions.	2015	4	14	Bioinformatics (Oxford, England)	Algorithms; Apicomplexa; Epichloe; Gene Transfer, Horizontal; Genes; Phylogeny; Sequence Alignment; Software; Statistics, Nonparametric	Weyenberg	Grady	abstract_not_HGT	Is about a tool kdetrees
288	24690293	10.1186/1471-2148-14-69	Distribution and evolution of glycoside hydrolase family 45 cellulases in nematodes and fungi.	2014	6	12	BMC evolutionary biology	Animals; Ascomycota; Cellulase; Evolution, Molecular; Exons; Introns; Nematoda; Phylogeny	Palomares-Rius	Juan E	not_in_Pezizomycotina	From bacteria to nematode and fungi the celullasa gene GH45 but not just in Pezizomycotina
289	24680835	10.1016/j.ympev.2014.03.016	Evolutionary analysis revealed the horizontal transfer of the Cyt b gene from Fungi to Chromista.	2015	1	14	Molecular phylogenetics and evolution	Cytochrome b gene; Evolution; Horizontal gene transfer; Amino Acid Sequence; Base Sequence; Conserved Sequence; Cytochromes b; Evolution, Molecular; Fungi; Gene Transfer, Horizontal; Genes, Essential; Introns; Molecular Sequence Data; Oomycetes; Phylogeny; Prokaryotic Cells; Sequence Analysis, DNA; Symbiosis	Yin	Liang-Fen	not_in_Pezizomycotina	From Hypocreale to Oomycota
290	24563701	10.4161/cib.25727	New insights into the evolution and structure of Colletotrichum plant-like subtilisins (CPLSs).	2014	2	24	Communicative &amp; integrative biology	CPLS; Colletotrichum; fungi; horizontal gene transfer; phytopathogen; plants; subtilisin	Armijos Jaramillo	Vinicio D	used	From plant to Collectotrichum the subtilisins genes
291	24496724	10.1534/g3.113.009241	Comparative genomic and transcriptomic analysis of wangiella dermatitidis, a major cause of phaeohyphomycosis and a model black yeast human pathogen.	2014	12	8	G3 (Bethesda, Md.)	RNA-Seq; cell wall biosynthesis; comparative genomics; horizontal gene transfer; human pathogenic fungi; Cell Wall; Chitin Synthase; Comparative Genomic Hybridization; Exophiala; Fungal Proteins; Gene Expression Profiling; Gene Expression Regulation, Fungal; Genetic Linkage; Genome, Fungal; Genomics; Humans; Hydrogen-Ion Concentration; Melanins; Multigene Family; Oxidative Stress; Phaeohyphomycos…	Chen	Zehua	not_in_Pezizomycotina	But not just in Pezizo-between virus a Pezizomycotina not clerar donors and recipients the CHS-like gene and the gene id HMPREF1120 01790
292	24460898	10.1186/1471-2164-15-69	Genome sequencing and analysis of the paclitaxel-producing endophytic fungus Penicillium aurantiogriseum NRRL 62431.	2014	12	15	BMC genomics	Acyltransferases; Base Sequence; Chromatography, High Pressure Liquid; Farnesyltranstransferase; Fungal Proteins; Fungi; Gene Transfer, Horizontal; Genome, Fungal; Mass Spectrometry; Mixed Function Oxygenases; Molecular Sequence Data; Paclitaxel; Penicillium; Phylogeny; Sequence Analysis, RNA	Yang	Yanfang	abstract_not_HGT	They say that this case is unlikely hgt
293	24391152	10.1093/gbe/evt208	Ecology drives the distribution of specialized tyrosine metabolism modules in fungi.	2014	8	15	Genome biology and evolution	gene cluster; horizontal gene transfer; pathway evolution; phenolic compound; Ascomycota; Ecosystem; Evolution, Molecular; Gene Transfer, Horizontal; Genes, Fungal; Gentisates; Multigene Family; Stilbenes; Tyrosine	Greene	George H	not_interkingdom	Between fungi TD gene cluster shows evidence of HGT between the extremophilic, melanized fungi Exophiala dermatitidis and Baudoinia compniacensis, and a GC gene cluster shows evidence of HGT between Sordariomycete and Dothideomycete
294	24310000	10.1101/gr.161968.113	Most parsimonious reconciliation in the presence of gene duplicatelication, loss, and deep coalescence using labeled coalescent trees.	2014	11	3	Genome research	Algorithms; Animals; Diptera; Evolution, Molecular; Fungi; Gene Deletion; Gene duplicatelication; Gene Transfer, Horizontal; Genes; Genome; Models, Genetic; Multigene Family; Phylogeny; Primates; Species Specificity	Wu	Yi-Chieh	abstract_not_HGT	Is a bout a reconciliation tool called DLCpar
295	24150040	10.1093/molbev/mst206	Plant expansins in bacteria and fungi: evolution by horizontal gene transfer and independent domain fusion.	2014	10	23	Molecular biology and evolution	convergence; endoglucanases; grass&#x2013;pollen allergens; plant pathogens; xenology; Adaptation, Biological; Amoebozoa; Bacteria; Cellulase; Evolution, Molecular; Fungi; Gene Transfer, Horizontal; Models, Molecular; Phylogeny; Plant Proteins; Plants; Protein Conformation; Protein Structure, Tertiary	Nikolaidis	Nikolas	not_in_Pezizomycotina	From plant into bacteria. At the beginning mention fungi but in the body of the paper they talk about hgt from plant to bacteria
296	24132513	10.1007/s10142-013-0345-0	Horizontal gene transfer in plants.	2015	5	12	Functional &amp; integrative genomics	Animals; Bacteria; DNA Transposable Elements; Fungi; Gene Transfer, Horizontal; Host-Pathogen Interactions; Insecta; Plants; Plastids; Viruses	Gao	Caihua	not_in_Pezizomycotina	Into plants and also the paper is not available
297	24094336	10.1111/evo.12169	Evolution of habitat preference and nutrition mode in a cosmopolitan fungal genus with evidence of interkingdom host jumps and major shifts in ecology.	2014	5	6	Evolution; international journal of organic evolution	Adaptive radiation; Ascomycota; Hypocrea; horizontal gene transfer; phylogenetics; speciation; Base Sequence; Bayes Theorem; Biological Evolution; DNA Primers; Ecosystem; Fruiting Bodies, Fungal; Genetic Speciation; Likelihood Functions; Models, Genetic; Molecular Sequence Data; Nutritional Physiological Phenomena; Phylogeny; Selection, Genetic; Sequence Analysis, DNA; Soil Microbiology; Symbiosi…	Chaverri	Priscila	abstract_not_HGT	The abstract paper do not mention hgt
298	24039805	10.1371/journal.pone.0072825	Revising the taxonomic distribution, origin and evolution of ribosome inactivating protein genes.	2014	6	15	PloS one	Amino Acid Sequence; Animals; Bacteria; Databases, Genetic; Eukaryota; Evolution, Molecular; Fungi; Gene Order; Genome; Molecular Sequence Data; Open Reading Frames; Phylogeny; Ribosome Inactivating Proteins; Sequence Alignment	Lapadula	Walter J	abstract_not_HGT	This paper said that for this case is more parsimonus the differential loss of paralogues genes rather than hgt
299	24018383	10.1038/nrmicro3108	Horizontal gene transfer in osmotrophs: playing with public goods.	2013	12	11	Nature reviews. Microbiology	Carbohydrate Metabolism; Environment; Evolution, Molecular; Fungal Proteins; Gene Transfer, Horizontal; Genes, Fungal; Oomycetes; Phenotype; Phylogeny; Protein Interaction Mapping; Saccharomyces cerevisiae; Species Specificity; Symbiosis	Richards	Thomas A	not_in_Pezizomycotina	The candidates also appear in Oomycetes
300	23914989	10.1186/1471-2148-13-165	Horizontally transferred genes in the genome of Pacific white shrimp, Litopenaeus vannamei.	2014	6	13	BMC evolutionary biology	Animals; Bacteria; Fungi; Gene Transfer, Horizontal; Genome; Introns; Penaeidae; Phylogeny	Yuan	Jian-Bo	not_in_Pezizomycotina	14 hgt from bacteria and fungi to shrimp Litopenaeus vannamei
301	23861490	10.1073/pnas.1220842110	Nuclear dynamics in a fungal chimera.	2013	11	4	Proceedings of the National Academy of Sciences of the United States of America	biological networks; heterokaryon; hydrodynamics; Algorithms; Cell Nucleus; Cell Physiological Phenomena; Cytoplasm; Fungal Proteins; Histones; Hyphae; Kinetics; Luminescent Proteins; Microscopy, Confocal; Models, Biological; Neurospora crassa; Recombinant Fusion Proteins; Spores, Fungal	Roper	Marcus	abstract_not_HGT	The paper is about a process called quimeric that they say could help to hgt but in the paper do not mention cases
302	23857509	10.1007/s11120-013-9886-2	2-epi-5-epi-Valiolone synthase activity is essential for maintaining phycobilisome composition in the cyanobacterium Anabaena variabilis ATCC 29413 when grown in the presence of a carbon source.	2014	5	19	Photosynthesis research	Absorption; Anabaena variabilis; Carbon; Chromatography, Liquid; Inositol; Lyases; Mass Spectrometry; Mutation; Phycobilisomes; Phylogeny; Real-Time Polymerase Chain Reaction; Spectrometry, Fluorescence; Sugar Phosphates; Transcription, Genetic	Spence	Edward	not_in_Pezizomycotina	The abstract suggest an hgt from bacteria to fungi but do not specify the fungi
303	23849122	10.1016/j.plantsci.2013.06.002	Cross-kingdom gene transfer facilitates the evolution of virulence in fungal pathogens.	2014	1	27	Plant science : an international journal of experimental plant biology	Horizontal gene transfer; Lateral gene transfer; NLP; Necrosis and ethylene inducing-like proteins; Niche specialisation; Biological Evolution; Fungal Proteins; Fungi; Gene Transfer, Horizontal; Plant Diseases; Plants; Virulence	Gardiner	Donald M	not_in_Pezizomycotina	Not just in Pezizomycotina
304	23818872	10.1371/journal.pgen.1003587	Extensive intra-kingdom horizontal gene transfer converging on a fungal fructose transporter gene.	2013	9	10	PLoS genetics	Ascomycota; Databases, Genetic; Evolution, Molecular; Fungal Proteins; Gene Transfer, Horizontal; Genome, Fungal; Membrane Transport Proteins; Phylogeny; Sequence Homology, Amino Acid	Coelho	Marco A	not_interkingdom	Is intrakingdom between fungi
305	23818858	10.1371/journal.pgen.1003496	The genome of tolypocladium inflatum: evolution, organization, and expression of the cyclosporin biosynthetic gene cluster.	2013	9	10	PLoS genetics	Animals; Coleoptera; Cyclosporine; Evolution, Molecular; Gene Transfer, Horizontal; Genome; Hypocreales; Multienzyme Complexes; Multigene Family; Peptide Synthases; Phylogeny; Sequence Analysis, RNA	Bushley	Kathryn E	abstract_not_HGT	They do not support hgt
306	23805310	10.1371/journal.pone.0067377	Secretome Analysis of the Pine Wood Nematode Bursaphelenchus xylophilus Reveals the Tangled Roots of Parasitism and Its Potential for Molecular Mimicry.	2017	10	6	PloS one	Animals; Evolution, Molecular; Gene duplicatelication; Gene Transfer, Horizontal; Helminth Proteins; Molecular Mimicry; Nematoda; Plant Diseases	Shinya	Ryoji	not_in_Pezizomycotina	From fungi or bacteria to nematode Bursaphelenchus xylophilus
307	23785293	10.1371/journal.pgen.1003272	Distinctive expansion of potential virulence genes in the genome of the oomycete fish pathogen Saprolegnia parasitica.	2013	9	10	PLoS genetics	Amino Acid Sequence; Animals; Base Sequence; Evolution, Molecular; Fishes; Gene Transfer, Horizontal; Genome; Host-Parasite Interactions; Oomycetes; Phylogeny; Plants; Saprolegnia; Virulence	Jiang	Rays H Y	not_in_Pezizomycotina	In Stramenopila
308	23704789	10.1099/mic.0.066910-0	Complementation of a stable Met2-1 mutant of the zygomycete Absidia glauca by the corresponding wild-type allele of the mycoparasite Parasitella parasitica, transferred during infection.	2014	6	3	Microbiology (Reading, England)	DNA, Fungal; Gene Knockout Techniques; Genetic Complementation Test; Metabolic Networks and Pathways; Methionine; Molecular Sequence Data; Mucorales; Replicon; Sequence Analysis, DNA	Burmester	Anke	abstract_not_HGT	They just mention that hgt is more frequent in prokaryote
309	23667703	10.1371/journal.pone.0064270	Evolution of and horizontal gene transfer in the Endornavirus genus.	2013	12	17	PloS one	Base Sequence; Biological Evolution; Capsicum; Conserved Sequence; Gene Transfer, Horizontal; Genome, Plant; Phylogeny; Plant Proteins; Plants; Protein Structure, Tertiary; RNA Viruses; Sequence Homology, Nucleic Acid	Song	Dami	not_in_Pezizomycotina	Between bacteria and virus
310	23637766	10.1371/journal.pone.0060768	Rapid mitochondrial genome evolution through invasion of mobile elements in two closely related species of arbuscular mycorrhizal fungi.	2013	12	26	PloS one	Base Sequence; Biological Evolution; DNA, Fungal; DNA, Mitochondrial; Gene Transfer, Horizontal; Genetic Variation; Genome, Mitochondrial; Glomeromycota; Introns; Mycorrhizae; Open Reading Frames	Beaudet	Denis	not_in_Pezizomycotina	Between SAR and Mucoromycota
311	23634808	10.1094/PHYTO-06-12-0121-R	Identification of Plasmopara viticola genes potentially involved in pathogenesis on grapevine suggests new similarities between oomycetes and true fungi.	2016	4	23	Phytopathology	Fungi; Gene Expression Regulation, Plant; Oomycetes; Phylogeny; Plant Diseases; Plant Leaves; Vitis	Luis	P	not_in_Pezizomycotina	From fungi to Oomycota
312	23584995	10.1128/EC.00048-13	Mitochondrial two-component signaling systems in Candida albicans.	2013	10	22	Eukaryotic cell	Amino Acid Sequence; Apoptosis; Bacterial Proteins; Biological Evolution; Candida albicans; Fungal Proteins; Gene Deletion; Gene Expression Regulation, Fungal; Heat-Shock Proteins; Histidine Kinase; Mitochondria; Molecular Sequence Data; Phylogeny; Protein Kinases; Protein Transport; Recombinant Fusion Proteins; Sequence Homology, Amino Acid; Signal Transduction	Mavrianos	John	abstract_not_HGT	They mention an hgt from bacteria to Eukaryotes but is just part of introduction the paper is about candida and a transduction signalig pathway
313	23557360	10.1186/1471-2164-14-225	High-throughput genome sequencing of lichenizing fungi to assess gene loss in the ammonium transporter/ammonia permease gene family.	2013	10	30	BMC genomics	Ecosystem; Gene Transfer, Horizontal; Genes, Fungal; High-Throughput Nucleotide Sequencing; Lichens; Membrane Transport Proteins; Nitrogen; Quaternary Ammonium Compounds; Species Specificity; Symbiosis	McDonald	Tami R	abstract_not_HGT	The paper supports gene loss they just mention hgt at the beginning
314	23555871	10.1371/journal.pone.0060029	Multiple interkingdom horizontal gene transfers in Pyrenophora and closely related species and their contributions to phytopathogenic lifestyles.	2013	9	30	PloS one	Ascomycota; Biological Evolution; Gene Transfer, Horizontal; Phylogeny	Sun	Bao-Fa	used	Bact and plants to Pirenophora
315	23554975	10.1371/journal.pone.0059078	Horizontal transfer of a subtilisin gene from plants into an ancestor of the plant pathogenic fungal genus Colletotrichum.	2013	10	17	PloS one	Amino Acid Sequence; Colletotrichum; Gene Expression; Gene Transfer, Horizontal; Host-Pathogen Interactions; Models, Molecular; Molecular Sequence Data; Phylogeny; Plant Diseases; Plants; Protein Conformation; Protein Interaction Domains and Motifs; Sequence Alignment; Subtilisin	Armijos Jaramillo	Vinicio Danilo	used	From Plants to Collectortrichum
316	23542649	10.1016/j.ympev.2013.03.012	Carotenoids in unexpected places: gall midges, lateral gene transfer, and carotenoid biosynthesis in animals.	2014	9	18	Molecular phylogenetics and evolution	Animals; Carotenoids; Diptera; Evolution, Molecular; Gene Dosage; Gene Transfer, Horizontal; Genes, Fungal; Geranylgeranyl-Diphosphate Geranylgeranyltransferase; Insect Proteins; Intramolecular Lyases; Likelihood Functions; Molecular Sequence Annotation; Molecular Sequence Data; Oxidoreductases; Phylogeny; Sequence Analysis, DNA	Cobbs	Cassidy	not_in_Pezizomycotina	From fungi to aphids such as arthropods, aphids, spiders
317	23537181	10.1186/1471-2180-13-71	Diversity of endophytic fungi and screening of fungal paclitaxel producer from Anglojap yew, Taxus x media.	2013	6	24	BMC microbiology	Biodiversity; Chromatography, High Pressure Liquid; Cluster Analysis; DNA, Fungal; DNA, Ribosomal Spacer; Endophytes; Fungi; Mass Spectrometry; Molecular Sequence Data; Paclitaxel; Phylogeny; Sequence Analysis, DNA; Taxus	Xiong	Zhi-Qiang	abstract_not_HGT	They do not suppert hgt from plant to Pezizomycotina such as Guignardia mangifera, Fusarium and others
318	23494301	10.1007/978-1-62703-302-2_3	Comparative genomics of the dictyostelids.	2013	8	26	Methods in molecular biology (Clifton, N.J.)	Amino Acid Sequence; Base Composition; Chemotaxis; Conserved Sequence; DNA, Protozoan; Dictyostelium; Gene Expression; Gene Transfer, Horizontal; Genetic Speciation; Genome, Protozoan; Molecular Sequence Annotation; Phylogeny; Proteomics; Protozoan Proteins; Signal Transduction	Loomis	William F	not_in_Pezizomycotina	The paper talks about an HGT in Dictyostelium discoideum
319	23470724	10.4161/psb.24130	Horizontal gene transfer in the innovation and adaptation of land plants.	2014	6	17	Plant signaling &amp; behavior	adaptation; gene acquisition; land plants; plant evolution; Adaptation, Physiological; Bryopsida; Embryophyta; Gene Transfer, Horizontal; Genes, Plant	Yue	Jipei	not_in_Pezizomycotina	Prokaryote, fungi, viruses to Physcomitrella patens
320	23397242	10.1007/s00239-013-9545-4	Evolutionary history of eukaryotic &#x3b1;-glucosidases from the &#x3b1;-amylase family.	2013	9	13	Journal of molecular evolution	Aedes; Animals; Anopheles; Culex; Eukaryota; Evolution, Molecular; Fungi; Hymenoptera; Multigene Family; Phylogeny; Sequence Analysis, DNA; alpha-Amylases; alpha-Glucosidases	Gabri&#x161;ko	Marek	not_in_Pezizomycotina	From bacteria to mosquito the say that probably involving multiple losses of genes or horizontal gene transfer
321	23326581	10.1371/journal.pone.0054112	A laterally acquired galactose oxidase-like gene is required for aerial development during osmotic stress in Streptomyces coelicolor.	2013	7	19	PloS one	Actinobacteria; Aerobiosis; Bacterial Proteins; Galactose Oxidase; Gene Expression Regulation, Bacterial; Gene Transfer, Horizontal; Mutation; Osmosis; Osmotic Pressure; Phylogeny; Promoter Regions, Genetic; Sigma Factor; Streptomyces coelicolor	Liman	Recep	not_in_Pezizomycotina	From fungi to bacteria
322	23316438	10.1534/g3.112.004044	Comparative genomics of a plant-pathogenic fungus, Pyrenophora tritici-repentis, reveals transduplicatelication and the impact of repeat elements on pathogenicity and population divergence.	2013	6	25	G3 (Bethesda, Md.)	ToxA; ToxB; anastomosis; copy number variation; histone H3 transduplicatelication; wheat (Triticum aestivum); Ascomycota; Base Sequence; Chromosome Mapping; Cytogenetic Analysis; DNA Primers; DNA Transposable Elements; Evolution, Molecular; Gene duplicatelication; Genetic Variation; Genome, Fungal; Genomics; Likelihood Functions; Models, Genetic; Molecular Sequence Annotation; Molecular Sequence …	Manning	Viola A	abstract_not_HGT	They just consider hgt as a posibility is not a hiphotesis for them
323	23279335	10.1111/mmi.12139	The 2-methylcitrate cycle is implicated in the detoxification of propionate in Toxoplasma gondii.	2013	7	17	Molecular microbiology	Acyl Coenzyme A; Animals; Carbon-Carbon Lyases; Citrates; Humans; Mice; Mitochondria; Molecular Sequence Data; Phylogeny; Propionates; Protozoan Proteins; Toxoplasma; Toxoplasmosis	Limenitakis	Julien	not_in_Pezizomycotina	From an ancestor of the Alveolata the 2mcc gene into Toxoplasma gondii
324	23236161	10.1073/pnas.1210909110	Genome-scale comparative analysis of gene fusions, gene fissions, and the fungal tree of life.	2013	2	21	Proceedings of the National Academy of Sciences of the United States of America	Fungi; Gene Fusion; Genes, Fungal; Genome, Fungal; Genomic Instability; Phylogeny	Leonard	Guy	abstract_not_HGT	The paper is about gene fission and not hgt
325	23234273	10.1186/1471-2164-13-698	Sequencing of mitochondrial genomes of nine Aspergillus and Penicillium species identifies mobile introns and accessory genes as main sources of genome size variability.	2013	7	12	BMC genomics	Aspergillus; Base Sequence; Evolution, Molecular; Genes, Fungal; Genes, Mitochondrial; Genetic Variation; Genome Size; Genome, Mitochondrial; Introns; Molecular Sequence Annotation; Mutagenesis, Insertional; Penicillium; Phylogeny; Plasmids; Sequence Analysis	Joardar	Vinita	abstract_not_HGT	The paper mention presumably acquired by horizontal gene transfer of mitochondrial plasmids and intron homing
326	23211014	10.1111/imb.12004	Multiple ancient horizontal gene transfers and duplicatelications in lepidopteran species.	2013	7	22	Insect molecular biology	Animals; Biological Evolution; Bombyx; Expressed Sequence Tags; Gene Transfer, Horizontal; Genome, Insect; Lepidoptera; Phylogeny; Selection, Genetic	Sun	B F	not_in_Pezizomycotina	From bacteria and fungi to metazoa butterfly
327	23204388	10.1093/molbev/mss269	A functional isopenicillin N synthase in an animal genome.	2013	7	16	Molecular biology and evolution	Amino Acid Sequence; Animals; Catalytic Domain; Genome, Insect; Insect Proteins; Insecta; Models, Molecular; Molecular Sequence Data; Oligopeptides; Oxidoreductases; Penicillins; Phylogeny; Sequence Analysis, DNA	Roelofs	Dick	not_in_Pezizomycotina	From bacteria and fungi to metazoa Folsomia candida
328	23166508	10.1371/journal.pgen.1003035	Biochemical diversification through foreign gene expression in bdelloid rotifers.	2013	5	13	PLoS genetics	Animals; Desiccation; Gene Expression; Gene Library; Gene Transfer, Horizontal; Metabolic Networks and Pathways; Phylogeny; Radiation, Ionizing; Rotifera; Transcriptome	Boschetti	Chiara	not_in_Pezizomycotina	From bacteria, fungi, prokaryiote to Adineta ricciae
329	23095575	10.1186/1756-0500-5-581	Bacterial and fungal chitinase chiJ orthologs evolve under different selective constraints following horizontal gene transfer.	2013	3	18	BMC research notes	Chitinases; Evolution, Molecular; Fungi; Gene Transfer, Horizontal; Models, Molecular; Phylogeny; Streptomyces	Ubhayasekera	Wimal	used	Bact to Pezizomycotina
330	23093189	10.1038/ncomms2148	Widespread impact of horizontal gene transfer on plant colonization of land.	2013	6	11	Nature communications	Biological Evolution; Bryopsida; Gene Transfer, Horizontal; Genes, Plant; Multigene Family; Phylogeny; Plant Development; Plant Physiological Phenomena; Plants; Sequence Alignment	Yue	Jipei	not_in_Pezizomycotina	From prokaryote to plant Physcomitrella patens
331	23033934	10.1186/1471-2164-13-525	Systematic and searchable classification of cytochrome P450 proteins encoded by fungal and oomycete genomes.	2013	4	23	BMC genomics	Cluster Analysis; Cytochrome P-450 Enzyme System; Databases, Protein; Evolution, Molecular; Fungi; Genome; Genome, Fungal; Models, Genetic; Oomycetes; Phylogeny	Moktali	Venkatesh	abstract_not_HGT	This paper is about a cytocrhome database and not a hgt
332	23028337	10.1371/journal.ppat.1002952	Comparative pathogenomics reveals horizontally acquired novel virulence genes in fungi infecting cereal hosts.	2013	5	9	PLoS pathogens	Base Sequence; Fungal Proteins; Fusarium; Gene Transfer, Horizontal; Genome, Fungal; Hordeum; Molecular Sequence Data; Phylogeny; Plant Diseases; Sequence Analysis, DNA; Triticum	Gardiner	Donald M	not_interkingdom	Between two Fusariums
333	22985693	10.1016/j.fgb.2012.08.007	Origin of pisatin demethylase (PDA) in the genus Fusarium.	2013	3	18	Fungal genetics and biology : FG &amp; B	Cytochrome P-450 Enzyme System; Evolution, Molecular; Fungal Proteins; Fusarium; Gene Transfer, Horizontal; Host Specificity; Molecular Sequence Data; Nectria; Oxidoreductases, O-Demethylating; Peas; Phylogeny; Plant Diseases; Pterocarpans	Milani	Nicholas A	not_interkingdom	Between fungi N. haematococca and between Fusarium
334	22715894	10.1186/1741-7007-10-54	Expanding networks of RNA virus evolution.	2012	10	2	BMC biology	Evolution, Molecular; Genome, Viral; RNA Viruses; RNA, Viral	Koonin	Eugene V	not_interkingdom	Between viruses
335	22496439	10.1093/molbev/mss114	A "neural" enzyme in nonbilaterian animals and algae: preneural origins for peptidylglycine &#x3b1;-amidating monooxygenase.	2013	2	6	Molecular biology and evolution	Alternative Splicing; Amidine-Lyases; Amino Acid Sequence; Animals; Anthozoa; Biocatalysis; Chlorophyta; Evolution, Molecular; Gene Expression Regulation, Enzymologic; Mixed Function Oxygenases; Molecular Sequence Data; Multienzyme Complexes; Neurons; Phylogeny; Protein Structure, Tertiary; Sequence Homology, Amino Acid; Time Factors	Attenborough	Rosalind M F	abstract_not_HGT	Abstract do not mention hgt
336	22416119	10.1073/pnas.1119623109	Tomato immune receptor Ve1 recognizes effector of multiple fungal pathogens uncovered by genome and RNA sequencing.	2012	5	21	Proceedings of the National Academy of Sciences of the United States of America	Alleles; Base Sequence; Disease Resistance; Evolution, Molecular; Fungal Proteins; Fusarium; Gene Transfer, Horizontal; Genes, Fungal; Genetic Variation; Genome, Fungal; Genomics; Solanum lycopersicum; Molecular Sequence Data; Plant Diseases; Plant Proteins; Receptors, Cell Surface; Sequence Analysis, RNA; Sequence Homology, Amino Acid; Tobacco; Transcriptome; Verticillium; Virulence	de Jonge	Ronnie	used	From plants to Verticillium the Ave1 gene
337	22384087	10.1371/journal.pone.0031856	A phylogenetic analysis of the globins in fungi.	2012	8	27	PloS one	Bacteria; Bayes Theorem; Candida; Computational Biology; Evolution, Molecular; Fungi; Gene Expression Regulation, Fungal; Genome; Genome, Fungal; Globins; Neurospora; Phylogeny; Protein Structure, Tertiary; Saccharomyces cerevisiae; Sequence Alignment; Sequence Analysis, DNA; Species Specificity	Hoogewijs	David	not_in_Pezizomycotina	From bacteria to fungi but not in Pezizomycotina
338	22346340	10.4137/EBO.S8486	Interkingdom gene transfer may contribute to the evolution of phytopathogenicity in botrytis cinerea.	2012	8	23	Evolutionary bioinformatics online	Botrytis cinerea; horizontal gene transfer; phylogeny; phytopathogenicity	Zhu	Bo	used	Cases in Pezizomycotina
339	22140558	10.1371/journal.pone.0028231	Interkingdom gene transfer of a hybrid NPS/PKS from bacteria to filamentous Ascomycota.	2012	4	9	PloS one	Ascomycota; Bacteria; Gene Transfer, Horizontal; Molecular Sequence Data; Peptide Synthases; Phylogeny; Polyketide Synthases; Protein Structure, Tertiary	Lawrence	Daniel P	duplicate_candidate	Already in 32038517 the PKS candidates
340	22112233	10.1111/j.1574-6968.2011.02465.x	Horizontal gene transfer in fungi.	2012	6	21	FEMS microbiology letters	Adaptation, Biological; Computational Biology; Evolution, Molecular; Fungi; Gene Transfer, Horizontal; Genes, Fungal; Recombination, Genetic	Fitzpatrick	David A	used	Also gabaldon duplicates-some example from richards of a paper analyzed at beginning -one duplicate which is PMID 15483318 really cool paper with a lot of candidates and good methodology info
341	22062000	10.1016/j.gene.2011.10.040	Functional roles of effectors of plant-parasitic nematodes.	2012	3	12	Gene	Animals; Helminth Proteins; Host-Parasite Interactions; Nematoda; Plant Growth Regulators; Plant Immunity; Plants; Signal Transduction; Ubiquitination	Haegeman	Annelies	not_in_Pezizomycotina	From bacteria and fungi to nematodes
342	21966247	10.2174/138920211795564368	Evolution of multicopper oxidase genes in coprophilous and non-coprophilous members of the order sordariales.	2011	11	10	Current genomics	Chaetomium globosum; Laccase; Neurospora crassa; Podospora anserina; Sordaria macrospora; Sordariales; coprophilous fungi; gene duplicatelication.	P&#xf6;ggeler	Stefanie	not_interkingdom	In Sordariales between fungis
343	21943216	10.1186/1471-2148-11-276	Widespread horizontal gene transfer from circular single-stranded DNA viruses to eukaryotic genomes.	2012	1	5	BMC evolutionary biology	Base Sequence; Cluster Analysis; Computational Biology; DNA Viruses; DNA, Single-Stranded; DNA, Viral; Databases, Genetic; Eukaryota; Evolution, Molecular; Gene Transfer, Horizontal; Models, Genetic; Molecular Sequence Data; Phylogeny; Sequence Alignment; Sequence Analysis, DNA	Liu	Huiquan	not_in_Pezizomycotina	Virus to fungi not just in Pezizomycotina
344	21920958	10.1098/rsbl.2011.0704	Horizontally transferred fungal carotenoid genes in the two-spotted spider mite Tetranychus urticae.	2012	7	10	Biology letters	Animals; Carotenoids; Female; Gene Transfer, Horizontal; Genes, Fungal; Genes, Insect; Male; Phylogeny; Pigmentation; Pigments, Biological; Sequence Analysis, DNA; Tetranychidae	Altincicek	Boran	not_in_Pezizomycotina	From fungi to spider
345	21878562	10.1073/pnas.1105100108	Horizontal gene transfer facilitated the evolution of plant parasitic mechanisms in the oomycetes.	2011	11	9	Proceedings of the National Academy of Sciences of the United States of America	Biological Evolution; Fungi; Gene Transfer, Horizontal; Host-Parasite Interactions; Phylogeny; Phytophthora; Plants; Proteome	Richards	Thomas A	not_in_Pezizomycotina	From fungi to Oomycota
346	21876149	10.1073/pnas.1109273108	Formation of plant metabolic gene clusters within dynamic chromosomal regions.	2011	12	12	Proceedings of the National Academy of Sciences of the United States of America	Acyltransferases; Arabidopsis; Arabidopsis Proteins; Chromosome Mapping; Chromosomes, Plant; Cytochrome P-450 Enzyme System; Gas Chromatography-Mass Spectrometry; Gene duplicatelication; Gene Expression Regulation, Plant; Genome, Plant; Intramolecular Transferases; Models, Genetic; Molecular Structure; Multigene Family; Mutation; Phylogeny; Plant Leaves; Plant Roots; Plants, Genetically Modified;…	Field	Ben	abstract_not_HGT	The abstract said that HGT is unlikely
347	21873630	10.1093/molbev/msr208	Zisupton--a novel superfamily of DNA transposable elements recently active in fish.	2012	6	1	Molecular biology and evolution	Amino Acid Sequence; Animals; Cloning, Molecular; Cyprinodontiformes; Cysteine Endopeptidases; DNA Transposable Elements; Evolution, Molecular; Genetic Variation; Genome; Male; Molecular Sequence Data; Mutagenesis, Insertional; Phylogeny; Polymorphism, Genetic; SUMO-1 Protein; Sequence Alignment; Sequence Analysis, DNA; Testis; Transposases; Y Chromosome	B&#xf6;hne	Astrid	not_in_Pezizomycotina	Into fish
348	21818306	10.1371/journal.pone.0022279	The Vein Patterning 1 (VEP1) gene family laterally spread through an ecological network.	2011	12	6	PloS one	Amino Acid Sequence; Catalytic Domain; Ecosystem; Eukaryota; Gene Transfer, Horizontal; Likelihood Functions; Molecular Sequence Data; Multigene Family; Phylogeny; Prokaryotic Cells; Proteins; Sequence Homology, Nucleic Acid	Tarr&#xed;o	Rosa	not_in_Pezizomycotina	Bact to plant
349	21562596	10.1038/ismej.2011.53	Community profiling and gene expression of fungal assimilatory nitrate reductases in agricultural soil.	2012	2	14	The ISME journal	Biomass; Ecosystem; Fungi; Genes, Fungal; Nitrate Reductases; Nitrates; Nitrogen; Nitrogen Fixation; Phylogeny; Quaternary Ammonium Compounds; Soil Microbiology	Gorfer	Markus	not_interkingdom	Between fungi
350	21543515	10.1101/gr.112169.110	Comparative genomics of citric-acid-producing Aspergillus niger ATCC 1015 versus enzyme-producing CBS 513.88.	2011	9	26	Genome research	Aspergillus niger; Base Sequence; Computational Biology; Evolution, Molecular; Gene Expression Profiling; Gene Rearrangement; Gene Transfer, Horizontal; Genetic Variation; Genome, Fungal; Genomics; Molecular Sequence Data; Phylogeny; Polymorphism, Single Nucleotide; Sequence Analysis, DNA; Species Specificity; Synteny	Andersen	Mikael R	not_interkingdom	Between fungi
351	21539433	10.1094/MPMI-03-11-0055	Horizontal gene transfer in nematodes: a catalyst for plant parasitism?	2011	10	13	Molecular plant-microbe interactions : MPMI	Animals; Gene Transfer, Horizontal; Host-Parasite Interactions; Nematoda; Phylogeny; Plants	Haegeman	Annelies	not_in_Pezizomycotina	In nematodes
352	21530923	10.1016/j.funbio.2011.02.013	Distribution of sterigmatocystin in filamentous fungi.	2011	7	18	Fungal biology	Aflatoxins; Aspergillus; DNA, Fungal; Fungi; Penicillium; Phylogeny; Sterigmatocystin; Talaromyces	Rank	Christian	abstract_not_HGT	They said that could be a partial hgt
353	21519913	10.1007/s00248-011-9859-y	Phylogenetically diverse cultivable fungal community and polyketide synthase (PKS), non-ribosomal peptide synthase (NRPS) genes associated with the South China Sea sponges.	2012	1	27	Microbial ecology	Animals; China; DNA, Fungal; Fungi; Oceans and Seas; Peptide Synthases; Phylogeny; Polyketide Synthases; Polymorphism, Restriction Fragment Length; Porifera; RNA, Ribosomal, 18S; Sequence Analysis, DNA	Zhou	Kang	duplicate_candidate	Already in PMID 24927540 PKS and NRPS genes into Pezizomycotina
354	21453780	10.1016/j.fgb.2011.03.005	Structure and evolution of the Fusarium mating type locus: new insights from the Gibberellafujikuroi complex.	2011	8	31	Fungal genetics and biology : FG &amp; B	DNA, Fungal; Evolution, Molecular; Gene Order; Genes, Mating Type, Fungal; Gibberella; Molecular Sequence Data; Sequence Analysis, DNA	Martin	Simon H	abstract_not_HGT	Is not about hgt candidate is about a mat gene that enhance hgt in Fusarium
355	21447149	10.1186/1471-2148-11-80	Molecular evolution of urea amidolyase and urea carboxylase in fungi.	2011	6	1	BMC evolutionary biology	Bacteria; Carbon-Nitrogen Ligases; Evolution, Molecular; Fungi; Gene Transfer, Horizontal; Phylogeny; Protein Structure, Tertiary; Sequence Homology, Amino Acid	Strope	Pooja K	not_in_Pezizomycotina	Is in fungi specialy Sordariomycetes the urea amydolasa or urea carboxilasa
356	21443624	10.1111/j.1365-313X.2011.04503.x	From hormones to secondary metabolism: the emergence of metabolic gene clusters in plants.	2011	9	22	The Plant journal : for cell and molecular biology	Bacteria; Evolution, Molecular; Gene Expression Regulation, Plant; Gene Transfer, Horizontal; Genes, Plant; Inheritance Patterns; Metabolic Networks and Pathways; Multigene Family; Operon; Plant Growth Regulators; Plants	Chu	Hoi Yee	abstract_not_HGT	The paper said that this case is not an hgt
357	21347612	10.1007/s00232-011-9347-9	Evolution of the oligopeptide transporter family.	2011	7	7	The Journal of membrane biology	Amino Acid Sequence; Archaea; Archaeal Proteins; Bacteria; Bacterial Proteins; Computational Biology; Conserved Sequence; Dictyosteliida; Evolution, Molecular; Fungal Proteins; Fungi; Membrane Transport Proteins; Molecular Sequence Data; Phylogeny; Plant Proteins; Plants; Protozoan Proteins; Sequence Alignment; Software	Gomolplitinant	Kenny M	abstract_not_HGT	They said that the hgt candidate is between prokaryote and absent between Prokaryote and eukaryote
358	21293046	10.1093/molbev/msr032	Eukaryotic pyruvate formate lyase and its activating enzyme were acquired laterally from a Firmicute.	2011	10	17	Molecular biology and evolution	Acetyltransferases; Archamoebae; Bacterial Proteins; Bayes Theorem; Computer Simulation; Enzymes; Eukaryota; Evolution, Molecular; Gene Transfer, Horizontal; Gram-Positive Bacteria; Phylogeny	Stairs	Courtney W	not_in_Pezizomycotina	Their hipothesis said that a gene was hgt into Eukaryote in general no in a specific subphilum
359	21223323	10.1111/j.1574-6976.2010.00263.x	Horizontal gene and chromosome transfer in plant pathogenic fungi affecting host range.	2011	7	12	FEMS microbiology reviews	Ascomycota; Chromosomes, Fungal; Gene Transfer, Horizontal; Host Specificity; Plant Diseases; Plants	Mehrabi	Rahim	not_interkingdom	Between Pezizomycotina
360	21147969	10.1242/jeb.050328	Foreign genes and novel hydrophilic protein genes participate in the desiccation response of the bdelloid rotifer Adineta ricciae.	2011	3	29	The Journal of experimental biology	Amino Acid Sequence; Animals; Base Sequence; Cluster Analysis; Computational Biology; Dehydration; Expressed Sequence Tags; Gene Expression Regulation; Gene Library; Gene Transfer, Horizontal; Molecular Sequence Data; Phylogeny; Polymerase Chain Reaction; Rotifera; Sequence Alignment; Sequence Analysis, DNA; Species Specificity	Boschetti	Chiara	not_in_Pezizomycotina	From fungi or bacteria into rotifera
361	20965055	10.1016/j.funbio.2009.11.006	Live-cell imaging of conidial fusion in the bean pathogen, Colletotrichum lindemuthianum.	2011	2	14	Fungal biology	Cell Nucleus; Colletotrichum; Fabaceae; Green Fluorescent Proteins; Microscopy, Confocal; Plant Diseases; Spores, Fungal; Time-Lapse Imaging	Ishikawa	Francine H	abstract_not_HGT	This paper is not about hgt candidates is about conidial anastomosis tubes that facilitate hgt
362	20852019	10.1105/tpc.110.076406	The Chlorella variabilis NC64A genome reveals adaptation to photosymbiosis, coevolution with viruses, and cryptic sex.	2011	2	7	The Plant cell	Base Composition; Cell Wall; Chlorella; DNA, Plant; Evolution, Molecular; Expressed Sequence Tags; Flagella; Genome, Plant; Molecular Sequence Data; Multigene Family; Plant Growth Regulators; Repetitive Sequences, Nucleic Acid; Reproduction; Sequence Analysis, DNA; Symbiosis	Blanc	Guillaume	not_in_Pezizomycotina	From virus, bacteria and fungi into Chlorella
363	20810725	10.1128/JVI.00955-10	Widespread horizontal gene transfer from double-stranded RNA viruses to eukaryotic nuclear genomes.	2010	11	22	Journal of virology	Amino Acid Sequence; Animals; Cell Nucleus; Eukaryota; Evolution, Molecular; Gene Transfer, Horizontal; Genome; Molecular Sequence Data; Phylogeny; Plants; RNA Viruses; RNA, Double-Stranded; RNA, Viral; Sequence Alignment	Liu	Huiquan	not_in_Pezizomycotina	Table 1 and 2 with examples the fungi candidates are Saccharomycotina
364	20700376	10.1007/s11101-009-9160-6	Natural products in modern life science.	2021	10	20	Phytochemistry reviews : proceedings of the Phytochemical Society of Europe	NA	Bohlin	Lars	abstract_not_HGT	Is not about hgt candidates is about products
365	20676885	10.1007/s00239-010-9371-x	Insights into the phylogeny or arylamine N-acetyltransferases in fungi.	2010	12	6	Journal of molecular evolution	Animals; Arylamine N-Acetyltransferase; Ascomycota; Computational Biology; Fungal Proteins; Fungi; Gene Transfer, Horizontal; Genome, Fungal; Likelihood Functions; Phylogeny	Martins	Marta	not_in_Pezizomycotina	From bacteria to Malassezia globosa
366	20657649	10.1371/journal.pone.0011605	Two origins for the gene encoding alpha-isopropylmalate synthase in fungi.	2010	10	28	PloS one	2-Isopropylmalate Synthase; Genes, Fungal; Genetic Complementation Test; Phycomyces; Phylogeny	Larson	Erica M	not_in_Pezizomycotina	Into Mucoromycota
367	20551684	10.1159/000312917	Amoebae as genitors and reservoirs of giant viruses.	2010	9	15	Intervirology	Amoeba; Bacteria; DNA Viruses; Evolution, Molecular; Fungi; Gene Transfer, Horizontal; Recombination, Genetic	Raoult	Didier	not_in_Pezizomycotina	Between multiple kingomes in amoeba, bacteria, fungi or virus
368	20479238	10.1073/pnas.0914418107	Multiple GAL pathway gene clusters evolved independently and by different mechanisms in fungi.	2010	6	29	Proceedings of the National Academy of Sciences of the United States of America	Ascomycota; Base Sequence; Biological Evolution; Candida; Cryptococcus; DNA, Fungal; Evolution, Molecular; Fungi; Galactose; Gene Transfer, Horizontal; Genes, Fungal; Models, Genetic; Multigene Family; Phylogeny; Saccharomyces; Schizosaccharomyces	Slot	Jason C	not_interkingdom	Between Saccharomycotina
369	20386741	10.1371/journal.pgen.1000891	De novo assembly of a 40 Mb eukaryotic genome from short sequence reads: Sordaria macrospora, a model organism for fungal morphogenesis.	2010	8	10	PLoS genetics	Base Sequence; Gene Expression Profiling; Genome; Genome, Fungal; Genomics; Models, Biological; Molecular Sequence Data; Neurospora crassa; Phylogeny; Sequence Analysis, DNA; Sordariales	Nowrousian	Minou	not_interkingdom	Between fungi
370	20021636	10.1186/1741-7007-7-88	The evolution of novel fungal genes from non-retroviral RNA viruses.	2010	3	11	BMC biology	Amino Acid Sequence; Candida; Capsid Proteins; Computational Biology; DNA, Fungal; DNA-Directed RNA Polymerases; Evolution, Molecular; Fungi; Gene Transfer, Horizontal; Genes, Fungal; Penicillium; Polymerase Chain Reaction; Reverse Transcriptase Polymerase Chain Reaction; Selection, Genetic; Sequence Alignment; Sequence Analysis, DNA; Totiviridae; Virus Integration	Taylor	Derek J	not_in_Pezizomycotina	From virus to Uromyces appendiculatus, Candida and Penicillum
371	19907704	10.4161/cib.2.5.8846	Generation of genetic diversity in microsporidia via sexual reproduction and horizontal gene transfer.	2010	5	20	Communicative &amp; integrative biology	Chlamydia; E. cuniculi; fungi; sexual reproduction; zygomycete	Lee	Soo Chan	not_in_Pezizomycotina	Chlamidya to Microsporidia E. cuniculi
372	19863978	10.1016/j.phytochem.2009.09.011	Aspects on evolution of fungal beta-lactam biosynthesis gene clusters and recruitment of trans-acting factors.	2010	1	12	Phytochemistry	Anti-Bacterial Agents; Bacteria; Evolution, Molecular; Fungi; Gene Expression Regulation, Bacterial; Gene Expression Regulation, Fungal; Molecular Structure; Transcriptional Activation; beta-Lactams	Brakhage	Axel A	abstract_not_HGT	Do not support hgt from bacteria to Pezizomycotina: Acremonium chrysogenum
373	19776768	10.1038/ismej.2009.102	The opportunistic coral pathogen Aspergillus sydowii contains dddP and makes dimethyl sulfide from dimethylsulfoniopropionate.	2010	2	25	The ISME journal	Animals; Anthozoa; Aspergillus; Caribbean Region; DNA, Fungal; Genes, Fungal; Molecular Sequence Data; Sequence Analysis, DNA; Sulfides; Sulfonium Compounds	Kirkwood	Mark	used	From bacteria to Aspergillus the dddP gene
374	19728837	10.1146/annurev-ento-112408-085305	Facultative symbionts in aphids and the horizontal transfer of ecologically important traits.	2010	2	18	Annual review of entomology	Animals; Aphids; Gene Transfer, Horizontal; Phenotype; Symbiosis	Oliver	Kerry M	not_in_Pezizomycotina	Into aphids
375	19714214	10.1371/journal.pgen.1000618	The genome of Nectria haematococca: contribution of supernumerary chromosomes to gene expansion.	2009	12	15	PLoS genetics	Base Composition; Chromosomes, Fungal; Fungi; Gene duplicatelication; Genome, Fungal; Nectria; Phylogeny	Coleman	Jeffrey J	not_interkingdom	Between fungi
376	19669682	10.1007/s00239-009-9266-x	The evolutionary history of lysine biosynthesis pathways within eukaryotes.	2010	1	27	Journal of molecular evolution	Eukaryota; Evolution, Molecular; L-Aminoadipate-Semialdehyde Dehydrogenase; Lysine; Metabolic Networks and Pathways; Phylogeny	Torruella	Guifr&#xe9;	not_in_Pezizomycotina	From bacteria to Capaspora
377	19664294	10.1186/1471-2148-9-197	Cyanobacterial contribution to the genomes of the plastid-lacking protists.	2009	9	23	BMC evolutionary biology	Animals; Cyanobacteria; Eukaryota; Evolution, Molecular; Fungi; Gene Transfer, Horizontal; Genes, Bacterial; Genome, Fungal; Genome, Protozoan; Genomics; Multigene Family; Phylogeny; Plastids	Maruyama	Shinichiro	not_in_Pezizomycotina	Into Phytophthora [Chromalveolata], Naegleria [Excavata], Dictyostelium [Amoebozoa], Saccharomyces and Monosiga [Opisthokonta])
378	19639238	10.1007/s00239-009-9263-0	Acyl-CoA dehydrogenases: Dynamic history of protein family evolution.	2009	11	4	Journal of molecular evolution	Acyl-CoA Dehydrogenases; Amino Acid Sequence; Bayes Theorem; Conserved Sequence; Evolution, Molecular; Glutaryl-CoA Dehydrogenase; Humans; Molecular Sequence Data; Multigene Family; Phylogeny	Swigonov&#xe1;	Zuzana	not_in_Pezizomycotina	From bacteria to plant the gcd gene
379	19614592	10.1042/BST0370772	Two distinct groups of fungal catalase/peroxidases.	2009	9	24	Biochemical Society transactions	Catalase; Computational Biology; Evolution, Molecular; Fungal Proteins; Fungi; Gene Transfer, Horizontal; Peroxidases; Phylogeny	Z&#xe1;mock&#xfd;	Marcel	not_in_Pezizomycotina	Not exclusivly in Pezizomycotina
380	19584142	10.1105/tpc.109.065805	Phylogenomic analysis demonstrates a pattern of rare and ancient horizontal gene transfer between plants and fungi.	2009	10	27	The Plant cell	Evolution, Molecular; Fungi; Gene Transfer, Horizontal; Phylogeny; Plants	Richards	Thomas A	used	From plants to Pezizomycotina
381	19466576	10.1007/s11248-009-9279-7	ROLC strawberry plant adaptability, productivity, and tolerance to soil-borne disease and mycorrhizal interactions.	2009	12	3	Transgenic research	Fragaria; Fruit; Mycorrhizae; Plant Roots; Plants, Genetically Modified; Rhizobium; Symbiosis; Transformation, Genetic	Landi	L	not_in_Pezizomycotina	Between Agrobacteriaerium rhizogenes and strawberry
382	19326852		[Plant-microbe symbioses as an evolutionary continuum].	2009	4	21	Zhurnal obshchei biologii	Bacteria; Bacterial Physiological Phenomena; Biological Evolution; Fungi; Mycorrhizae; Plant Physiological Phenomena; Plants; Symbiosis	Provorov	N A	abstract_not_HGT	They said could be molecular mimicry or hgt but not tell wich one of them
383	19220881	10.1186/1745-6150-4-7	A horizontal gene transfer at the origin of phenylpropanoid metabolism: a key adaptation of plants to land.	2009	7	15	Biology direct	Adaptation, Biological; Animals; Biological Evolution; Gene Transfer, Horizontal; Molecular Structure; Phylogeny; Plants; Soil	Emiliani	Giovanni	not_in_Pezizomycotina	From fungi or bacteria to plants
384	19212443	10.1371/journal.pone.0004437	Ancient horizontal gene transfer from bacteria enhances biosynthetic capabilities of fungi.	2009	3	23	PloS one	Animals; Bacteria; Bacterial Proteins; Evolution, Molecular; Fungal Proteins; Fungi; Gene duplicatelication; Gene Transfer, Horizontal; Humans; Lichens; Molecular Sequence Data; Molecular Structure; Phylogeny; Polyketide Synthases; Resorcinols; Salicylates; Symbiosis	Schmitt	Imke	used	From bacteria to Orcholechia
385	19207562	10.1111/j.1462-2920.2008.01851.x	Phylogenetic analysis of the triterpene cyclase protein family in prokaryotes and eukaryotes suggests bidirectional lateral gene transfer.	2009	6	24	Environmental microbiology	Bacteria; Cluster Analysis; Eukaryotic Cells; Evolution, Molecular; Gene Transfer, Horizontal; Intramolecular Transferases; Models, Molecular; Phylogeny; Sequence Homology, Amino Acid	Frickey	Tancred	not_candidates_available	The paper do not show candidates even in SM
386	19189039	10.1007/s00239-009-9198-5	Lines of evidence for horizontal gene transfer of a phenazine producing operon into multiple bacterial species.	2009	6	19	Journal of molecular evolution	Bacteria; Bacterial Proteins; Base Composition; Bayes Theorem; Codon; Contraindications; Databases, Genetic; Enterobacteriaceae; Evolution, Molecular; Gene Transfer, Horizontal; Gram-Positive Bacteria; Multigene Family; Operon; Phenazines; Phylogeny; Pseudomonas aeruginosa; Sequence Alignment; Sequence Analysis, DNA; Statistics, Nonparametric	Fitzpatrick	David A	not_in_Pezizomycotina	Between bacteria
387	20333205	10.1093/gbe/evp036	Phylogenomics of sterol synthesis: insights into the origin, evolution, and diversity of a key eukaryotic feature.	2010	5	20	Genome biology and evolution	eukaryotes; evolution; phylogenomics; sterols	Desmond	Elie	not_in_Pezizomycotina	From eukaryote to bacteria
388	19000033	10.1042/BJ20081478	Intracellular catalase/peroxidase from the phytopathogenic rice blast fungus Magnaporthe grisea: expression analysis and biochemical characterization of the recombinant protein.	2009	3	3	The Biochemical journal	Catalase; Cloning, Molecular; Cyanides; Enzyme Stability; Gene Expression Profiling; Gene Expression Regulation, Enzymologic; Gene Expression Regulation, Fungal; Hydrogen-Ion Concentration; Intracellular Space; Magnaporthe; Models, Molecular; Oryza; Peroxidases; Recombinant Proteins; Structure-Activity Relationship; Thermodynamics	Zamocky	Marcel	not_in_Pezizomycotina	Appear fungus from other subphylum
389	18980666	10.1186/1471-2148-8-305	Evolution of GHF5 endoglucanase gene structure in plant-parasitic nematodes: no evidence for an early domain shuffling event.	2009	2	23	BMC evolutionary biology	Animals; Base Sequence; Cellulase; Evolution, Molecular; Helminth Proteins; Introns; Models, Genetic; Molecular Sequence Data; Nematoda; Phylogeny; Plants; Protein Structure, Tertiary; Sequence Alignment	Kyndt	Tina	not_in_Pezizomycotina	From bacteria to nematodes
390	18713314	10.1111/j.1469-8137.2008.02598.x	Evolutionary history of the ancient cutinase family in five filamentous Ascomycetes reveals differential gene duplicatelications and losses and in Magnaporthe grisea shows evidence of sub- and neo-functionalization.	2009	3	3	The New phytologist	Ascomycota; Base Composition; Carboxylic Ester Hydrolases; Evolution, Molecular; Exons; Gene duplicatelication; Gene Expression Profiling; Genes, Fungal; Introns; Magnaporthe; Multigene Family; Phylogeny; Plant Diseases; Plant Structures; Polymerase Chain Reaction; Sequence Alignment; Sequence Analysis, Protein	Skamnioti	Pari	abstract_not_HGT	Support differential gene and duplicatelication
391	18653732	10.1093/molbev/msn161	Evolutionary diversification in polyamine biosynthesis.	2008	11	12	Molecular biology and evolution	Animals; Evolution, Molecular; Humans; Methyltransferases; Models, Biological; Models, Chemical; Models, Genetic; Phylogeny; Polyamines; Putrescine; Spermidine; Spermidine Synthase; Spermine; Spermine Synthase	Minguet	Eugenio G	not_in_Pezizomycotina	In plants
392	18651922	10.1111/j.1365-2583.2008.00810.x	Differential potency of drosomycin to Neurospora crassa and its mutant: implications for evolutionary relationship between defensins from insects and plants.	2008	10	28	Insect molecular biology	Amino Acid Sequence; Animals; Antifungal Agents; Biological Evolution; Defensins; Drosophila Proteins; Insecta; Models, Molecular; Molecular Sequence Data; Neurospora crassa; Plants; Protein Conformation	Gao	B	abstract_not_HGT	They suggest common ancestry rather than hgt
393	18647384	10.1186/1471-2148-8-214	Phylogenetic analyses suggest multiple changes of substrate specificity within the glycosyl hydrolase 20 family.	2008	10	2	BMC evolutionary biology	Amino Acid Sequence; Animals; Eukaryotic Cells; Evolution, Molecular; Gene Order; Glycoside Hydrolases; Humans; Molecular Sequence Data; Phylogeny; Prokaryotic Cells; Sequence Alignment; Sequence Analysis, Protein; Substrate Specificity; beta-N-Acetylhexosaminidases	Intra	Jari	not_interkingdom	Between bacteria candidates
394	18577206	10.1186/1471-2148-8-181	Evidence of recent interkingdom horizontal gene transfer between bacteria and Candida parapsilosis.	2008	8	4	BMC evolutionary biology	Amino Acid Isomerases; Amino Acid Sequence; Bacteria; Candida; Codon; Databases, Nucleic Acid; Evolution, Molecular; Gene Order; Gene Transfer, Horizontal; Genes, Bacterial; Genes, Fungal; Phylogeny; Sequence Alignment	Fitzpatrick	David A	not_in_Pezizomycotina	Into Candida parapsilosis
395	18524785	10.1093/molbev/msn129	Frequent, phylogenetically local horizontal transfer of the cox1 group I Intron in flowering plant mitochondria.	2008	9	22	Molecular biology and evolution	Base Sequence; Cyclooxygenase 1; DNA Primers; DNA, Mitochondrial; Evolution, Molecular; Gene Transfer, Horizontal; Introns; Likelihood Functions; Magnoliopsida; Models, Genetic; Molecular Sequence Data; Phylogeny; Sequence Alignment; Sequence Analysis, DNA; Species Specificity	Sanchez-Puerta	M Virginia	not_in_Pezizomycotina	Interesting case from fungi to plant the cox gene
396	18522920	10.1098/rstb.2008.0021	Review. Genetic exchange and the origin of adaptations: prokaryotes to primates.	2008	10	28	Philosophical transactions of the Royal Society of London. Series B, Biological sciences	Adaptation, Physiological; Animals; Gene Transfer, Horizontal; Hybridization, Genetic; Primates; Prokaryotic Cells	Arnold	Michael L	not_candidates_available	The paper do not show candidates even in SM
397	18511688	10.1126/science.1156407	Massive horizontal gene transfer in bdelloid rotifers.	2008	6	27	Science (New York, N.Y.)	Animals; DNA Transposable Elements; DNA, Helminth; Gene Transfer, Horizontal; Genes, Bacterial; Genes, Fungal; Molecular Sequence Data; Repetitive Sequences, Nucleic Acid; Rotifera; Telomere	Gladyshev	Eugene A	not_in_Pezizomycotina	Into rotifers
398	18405355	10.1186/1471-2164-9-164	Complex evolution of the DAL5 transporter family.	2008	6	3	BMC genomics	Computational Biology; Evolution, Molecular; Fungi; Gene duplicatelication; Likelihood Functions; Membrane Transport Proteins; Models, Genetic; Multigene Family; Phylogeny; Saccharomyces cerevisiae Proteins; Species Specificity	Hellborg	Linda	not_interkingdom	Between Saccharomycotina
399	18366664	10.1186/1471-2148-8-87	Intergeneric transfer of ribosomal genes between two fungi.	2008	4	30	BMC evolutionary biology	Basidiomycota; Blotting, Southern; DNA Primers; DNA, Fungal; DNA, Ribosomal Spacer; Gene Transfer, Horizontal; Genes, Fungal; Oryza; Polymerase Chain Reaction; Species Specificity	Xie	Jiatao	not_interkingdom	Between fungi
400	18299576	10.1073/pnas.0712248105	Whole-genome analysis reveals molecular innovations and evolutionary transitions in chromalveolate species.	2008	4	18	Proceedings of the National Academy of Sciences of the United States of America	Animals; Biological Evolution; Eukaryota; Evolution, Molecular; Genome; Genomics; Phylogeny; Plasmodium	Martens	Cindy	not_in_Pezizomycotina	Paper do not present candidates
401	18248682	10.1186/1471-2148-8-39	Sulfate assimilation in eukaryotes: fusions, relocations and lateral transfers.	2008	7	7	BMC evolutionary biology	Adenosine Triphosphate; Cyanobacteria; Eukaryotic Cells; Gene Transfer, Horizontal; Microscopy, Electron, Transmission; Oxidoreductases; Oxidoreductases Acting on Sulfur Group Donors; Phylogeny; Plastids; Protein Isoforms; Sulfate Adenylyltransferase; Sulfates	Patron	Nicola J	not_in_Pezizomycotina	Is a eukaryote to prokaryote lateral gene transfer
402	18248422	10.1111/j.1574-6968.2007.01048.x	The mitochondrial genome of the Basidiomycete fungus Pleurotus ostreatus (oyster mushroom).	2008	5	8	FEMS microbiology letters	Amino Acid Sequence; Basidiomycota; DNA, Fungal; DNA, Intergenic; DNA, Mitochondrial; DNA-Directed RNA Polymerases; Gene Transfer, Horizontal; Genome, Mitochondrial; Molecular Sequence Data; Open Reading Frames; Phylogeny; Physical Chromosome Mapping; Pleurotus; RNA-Directed DNA Polymerase; Sequence Alignment; Sequence Homology, Amino Acid	Wang	Yong	not_in_Pezizomycotina	Into Basidiomycota
403	18226931	10.1016/j.ympev.2007.11.035	Lateral transfer of the gene for a widely used marker, alpha-tubulin, indicated by a multi-protein study of the phylogenetic position of Andalucia (Excavata).	2008	7	31	Molecular phylogenetics and evolution	Gene Transfer, Horizontal; Phylogeny; Prokaryotic Cells; Proteins; Tubulin	Simpson	Alastair G B	not_in_Pezizomycotina	Between Eukaryote
404	18213396	10.1371/journal.pone.0001488	Group II introns break new boundaries: presence in a bilaterian's genome.	2008	8	8	PloS one	Animals; Annelida; Base Sequence; DNA Primers; DNA, Mitochondrial; Genome; Introns; Phylogeny	Vall&#xe8;s	Yvonne	not_in_Pezizomycotina	Into Bilateria
405	18024004	10.1016/j.gene.2007.10.019	Evolution of the cutinase gene family: evidence for lateral gene transfer of a candidate Phytophthora virulence factor.	2008	5	7	Gene	Algal Proteins; Carboxylic Ester Hydrolases; DNA, Algal; Evolution, Molecular; Gene Transfer, Horizontal; Multigene Family; Phylogeny; Phytophthora; Virulence Factors	Belbahri	Lassaad	not_in_Pezizomycotina	Between Oomycota and bacteria
406	17931970	10.1016/j.protis.2007.08.001	Novel insights into evolution of protistan polyketide synthases through phylogenomic analysis.	2008	5	30	Protist	Animals; Chlamydomonas reinhardtii; Chlorophyta; Evolution, Molecular; Fatty Acid Synthases; Genomics; Phylogeny; Polyketide Synthases	John	Uwe	abstract_not_HGT	They said that they can't answer the origin of type 1 pks gene
407	17921483	10.1093/molbev/msm217	Protist homologs of the meiotic Spo11 gene and topoisomerase VI reveal an evolutionary history of gene duplicatelication and lineage-specific loss.	2008	2	20	Molecular biology and evolution	Amino Acid Sequence; Animals; Archaeal Proteins; Conserved Sequence; DNA Topoisomerases, Type II; Endodeoxyribonucleases; Esterases; Eukaryotic Cells; Evolution, Molecular; Gene duplicatelication; Meiosis; Molecular Sequence Data; Phylogeny; Prokaryotic Cells; Sequence Alignment; Sequence Homology, Nucleic Acid	Malik	Shehre-Banoo	abstract_not_HGT	They suggest evolved by two ancient eukaryotic gene duplicatelication events
408	17918619	10.1094/MPMI-20-10-1175	Virulence genes and the evolution of host specificity in plant-pathogenic fungi.	2007	12	27	Molecular plant-microbe interactions : MPMI	Evolution, Molecular; Fungal Proteins; Fungi; Genes, Fungal; Models, Biological; Multigene Family; Plant Diseases; Plants; Species Specificity; Virulence Factors	van der Does	H Charlotte	abstract_not_HGT	Not hgt candidates mentioned
409	17540514	10.1016/j.gene.2007.02.041	A model of globin evolution.	2007	9	26	Gene	Animals; Archaea; Bacteria; Computational Biology; Databases, Nucleic Acid; Eukaryotic Cells; Evolution, Molecular; Globins; Models, Genetic; Phylogeny; Time Factors	Vinogradov	Serge N	not_in_Pezizomycotina	Not only into Pezizomycotina
410	17513882	10.1093/molbev/msm098	Diversification of NRT2 and the origin of its fungal homolog.	2007	10	29	Molecular biology and evolution	Anion Transport Proteins; Eukaryota; Eukaryotic Cells; Evolution, Molecular; Fungi; Gene Expression Regulation, Plant; Nitrate Transporters; Nitrates; Phylogeny; Sequence Alignment	Slot	Jason C	not_in_Pezizomycotina	Also present in Basidiomycota
411	19704752	10.4161/psb.2.2.3640	Plant parasitic oomycetes such as phytophthora species contain genes derived from three eukaryotic lineages.	2012	10	2	Plant signaling &amp; behavior	Magnaporthe grisea; biotrophy; endosymbiosis; fungi; horizontal gene transfer; osmotrophy; phototrophy	Richards	Thomas A	not_in_Pezizomycotina	Into Oomycetos
412	17207587	10.1016/j.gene.2006.11.005	A novel group of type I polyketide synthases (PKS) in animals and the complex phylogenomics of PKSs.	2007	6	18	Gene	Animals; Databases, Genetic; Evolution, Molecular; Molecular Sequence Data; Phylogeny; Polyketide Synthases; Protein Structure, Tertiary; Sequence Alignment	Castoe	Todd A	not_in_Pezizomycotina	This paper focuses in hgt in animals such as birds and fish
413	17178000	10.1186/1471-2148-6-109	Insights on the evolution of trehalose biosynthesis.	2007	1	19	BMC evolutionary biology	Animals; Evolution, Molecular; Gene Expression Profiling; Glucosyltransferases; Multigene Family; Oligonucleotide Array Sequence Analysis; Phosphoric Monoester Hydrolases; Phylogeny; Species Specificity; Trehalose	Avonce	Nelson	not_in_Pezizomycotina	From archea to eubacteria
414	17142313	10.1073/pnas.0609703104	RNA-dependent conversion of phosphoserine forms selenocysteine in eukaryotes and archaea.	2007	1	22	Proceedings of the National Academy of Sciences of the United States of America	Animals; Escherichia coli; Escherichia coli Proteins; Evolution, Molecular; Gene Deletion; Humans; Methanococcus; Phosphoserine; Phylogeny; RNA, Archaeal; RNA, Bacterial; RNA, Transfer, Amino Acyl; Selenocysteine	Yuan	Jing	not_in_Pezizomycotina	Between bacteria, archea and plants
415	17073777	10.1042/BST0341165	P450ome of the white rot fungus Phanerochaete chrysosporium: structure, evolution and regulation of expression of genomic P450 clusters.	2007	2	13	Biochemical Society transactions	Cytochrome P-450 Enzyme System; Evolution, Molecular; Fungal Proteins; Gene duplicatelication; Gene Expression Regulation, Fungal; Gene Transfer, Horizontal; Genetic Variation; Genome, Fungal; Phanerochaete; Translocation, Genetic	Yadav	J S	not_in_Pezizomycotina	Into Basidiomycota: Phanerochaete chrysosporium
416	17059607	10.1186/1745-6150-1-31	Evolution of glyoxylate cycle enzymes in Metazoa: evidence of multiple horizontal transfer events and pseudogene formation.	2007	8	6	Biology direct	NA	Kondrashov	Fyodor A	not_in_Pezizomycotina	Into Metazoa
417	17055108	10.1016/j.tree.2006.10.006	Rapid disease emergence through horizontal gene transfer between eukaryotes.	2007	2	28	Trends in ecology &amp; evolution	Eukaryotic Cells; Fungi; Gene Transfer, Horizontal; Mycoses; Plant Diseases; Virulence	Sanders	Ian R	not_interkingdom	Between fungi
418	16972986	10.1186/1471-2148-6-71	Putative cross-kingdom horizontal gene transfer in sponge (Porifera) mitochondria.	2006	11	8	BMC evolutionary biology	Animals; Base Sequence; Ecosystem; Electron Transport Complex IV; Fungi; Gene Transfer, Horizontal; Genes, Mitochondrial; Introns; Molecular Sequence Data; Phylogeny; Porifera; RNA; RNA, Mitochondrial; Sequence Alignment; Symbiosis	Rot	Chagai	not_in_Pezizomycotina	Into a porifera sponge
419	16963634	10.1128/EC.00106-06	Evolutionary origins of the eukaryotic shikimate pathway: gene fusions, horizontal gene transfer, and endosymbiotic replacements.	2006	12	6	Eukaryotic cell	Alcohol Oxidoreductases; Amino Acids, Aromatic; Animals; Bacteria; Eukaryota; Eukaryotic Cells; Evolution, Molecular; Fungi; Gene Fusion; Gene Transfer, Horizontal; Hydro-Lyases; Lyases; Models, Genetic; Multienzyme Complexes; Phosphotransferases (Alcohol Group Acceptor); Phylogeny; Plants; Prokaryotic Cells; Shikimic Acid; Symbiosis; Transferases	Richards	Thomas A	not_in_Pezizomycotina	Into plants
420	16827551	10.1051/ebr:2006004	Investigation of horizontal gene transfer in poplar/Amanita muscaria ectomycorrhizas.	2006	9	29	Environmental biosafety research	Amanita; DNA, Fungal; DNA, Plant; Gene Transfer, Horizontal; Mycorrhizae; Plants, Genetically Modified; Populus; Symbiosis; Transformation, Genetic	Zhang	Chi	not_in_Pezizomycotina	Into amanita
421	16289425	10.1016/j.tig.2005.10.004	A case of promiscuity: Agrobacterium's endless hunt for new partners.	2006	3	2	Trends in genetics : TIG	DNA, Bacterial; Genetic Engineering; Humans; Plant Diseases; Rhizobium; Species Specificity; Transformation, Genetic	Lacroix	Beno&#xee;t	abstract_not_HGT	They focus in the mechanism of hgt in vitro
422	16179994	10.1007/s00438-005-0011-x	Transport of magnesium and other divalent cations: evolution of the 2-TM-GxN proteins in the MIT superfamily.	2006	5	23	Molecular genetics and genomics : MGG	Amino Acid Motifs; Base Sequence; Biological Transport; Cation Transport Proteins; Cluster Analysis; Computational Biology; Evolution, Molecular; Genes, duplicatelicate; Magnesium; Multigene Family; Phylogeny; Sequence Alignment	Knoop	Volker	not_in_Pezizomycotina	Between Eubacteria and Archaea
423	16018771	10.1042/BJ20050664	Evolution of the acyl-CoA binding protein (ACBP).	2006	2	23	The Biochemical journal	Acyl Coenzyme A; Amino Acid Sequence; Animals; Bacteria; Carrier Proteins; Conserved Sequence; Evolution, Molecular; Fungi; Humans; Invertebrates; Molecular Sequence Data; Multigene Family; Phylogeny; Plants; Sequence Alignment; Sequence Homology, Amino Acid; Species Specificity	Burton	Mark	not_in_Pezizomycotina	Interesting from eukarya to bacteria
424	15958783	10.1093/molbev/msi193	Evolutionary implications of bacterial polyketide synthases.	2006	2	16	Molecular biology and evolution	Amino Acid Sequence; Bacteria; Bacterial Proteins; Genome, Bacterial; Phylogeny; Polyketide Synthases; Sequence Alignment; Sequence Homology, Amino Acid	Jenke-Kodama	Holger	duplicate_candidate	Already in PMID 24927540 PKS gene candidate I think saw this candidate several times before
425	15950251	10.1016/j.phytochem.2005.02.030	Evolution of beta-lactam biosynthesis genes and recruitment of trans-acting factors.	2005	9	29	Phytochemistry	Anti-Bacterial Agents; Bacteria; Evolution, Molecular; Fungi; Gene Expression Regulation, Bacterial; Gene Expression Regulation, Fungal; Gene Transfer, Horizontal; Transcriptional Activation; beta-Lactams	Brakhage	Axel A	not_in_Pezizomycotina	Appear other fungus
426	15761667	10.1007/s00018-005-4539-z	Lateral gene transfer in eukaryotes.	2005	7	28	Cellular and molecular life sciences : CMLS	Animals; Eukaryotic Cells; Fungi; Gene Transfer, Horizontal; Models, Biological; Phylogeny; Plants	Andersson	J O	not_in_Pezizomycotina	Table with example but no Pezizomycotina
427	15727561	10.1042/BJ20042042	Molecular and biochemical characterization of an endo-beta-1,3-glucanase from the pinewood nematode Bursaphelenchus xylophilus acquired by horizontal gene transfer from bacteria.	2005	12	12	The Biochemical journal	Amino Acid Sequence; Animals; Blotting, Southern; Cloning, Molecular; Conserved Sequence; Endo-1,3(4)-beta-Glucanase; Enzyme Stability; Expressed Sequence Tags; Gene Transfer, Horizontal; Genes, Bacterial; Hydrogen-Ion Concentration; Molecular Sequence Data; Nematoda; Phylogeny; Pinus; Protein Transport; Recombinant Proteins; Sequence Alignment; Sequence Homology, Amino Acid; Substrate Specificit…	Kikuchi	Taisei	not_in_Pezizomycotina	From bacteria to nematode
428	15578178	10.1007/s00253-004-1805-1	Gibberellin biosynthesis in fungi: genes, enzymes, evolution, and impact on biotechnology.	2005	8	4	Applied microbiology and biotechnology	Biotechnology; Enzymes; Evolution, Molecular; Fusarium; Gene Expression Regulation, Fungal; Genes, Fungal; Gibberellins	Tudzynski	Bettina	abstract_not_HGT	They said the fact that horizontal gene transfer of GA genes from the plant to the fungus can be excluded
429	15492217	10.1073/pnas.0404505101	A class of eukaryotic GTPase with a punctate distribution suggesting multiple functional replacements of translation elongation factor 1alpha.	2004	12	9	Proceedings of the National Academy of Sciences of the United States of America	Eukaryotic Cells; GTP Phosphohydrolases; Peptide Elongation Factor 1; Phylogeny	Keeling	Patrick J	not_in_Pezizomycotina	Not only in Pezizomycotina also Basidiomycota
430	15483318	10.1093/molbev/msi018	A functional screen identifies lateral transfer of beta-glucuronidase (gus) from bacteria to fungi.	2005	6	21	Molecular biology and evolution	Amino Acid Sequence; Ascomycota; Bacteria; Fungi; Gene Transfer, Horizontal; Genes, Bacterial; Genes, Fungal; Glucuronidase; Gram-Positive Bacteria; Molecular Sequence Data; Phylogeny; Sequence Alignment	Wenzl	Peter	duplicate_candidate	duplicatelicated in PMID 24807742 really intresting example
431	15383907	10.1007/s00239-004-2603-1	New aspects on lanosterol 14alpha-demethylase and cytochrome P450 evolution: lanosterol/cycloartenol diversification and lateral transfer.	2005	3	8	Journal of molecular evolution	Bacteria; Cluster Analysis; Computational Biology; Cytochrome P-450 Enzyme System; Databases, Nucleic Acid; Evolution, Molecular; Gene Transfer, Horizontal; Genetic Variation; Oxidoreductases; Phylogeny; Sterol 14-Demethylase	Rezen	Tadeja	not_in_Pezizomycotina	From plant to mycobacteria ancestor the gene CYP51
432	15381435	10.1016/j.jmb.2004.08.016	Evolution of vitamin B2 biosynthesis. A novel class of riboflavin synthase in Archaea.	2004	10	27	Journal of molecular biology	Amino Acid Sequence; Archaea; Base Sequence; Codon; Conserved Sequence; Evolution, Molecular; Kinetics; Magnetic Resonance Spectroscopy; Methanococcus; Molecular Sequence Data; Molecular Weight; Open Reading Frames; Phylogeny; Recombinant Proteins; Riboflavin; Sequence Analysis, Protein; Sequence Homology, Amino Acid; Spectrometry, Mass, Electrospray Ionization; Substrate Specificity; Temperature…	Fischer	Markus	not_in_Pezizomycotina	Between Archaea and Eubacterial the riviflabin sinthase
433	15304348	10.1016/j.febslet.2004.07.039	A family of glycosyl hydrolase family 45 cellulases from the pine wood nematode Bursaphelenchus xylophilus.	2004	9	28	FEBS letters	Amino Acid Sequence; Animals; Botrytis; Cell Wall; Cellulase; Cloning, Molecular; Conserved Sequence; DNA, Complementary; Gene Transfer Techniques; Glycoside Hydrolases; Helminth Proteins; Molecular Sequence Data; Nematoda; Phylogeny; Plant Diseases; Plants; Sequence Alignment; Sequence Homology, Amino Acid; Wood	Kikuchi	Taisei	not_in_Pezizomycotina	Clear example from fungi to nematode
434	15170257	10.1007/s00239-003-2576-5	Presence of a bacterial-like citrate synthase gene in Tetrahymena thermophila: recent lateral gene transfers (LGT) or multiple gene losses subsequent to a single ancient LGT?	2004	12	8	Journal of molecular evolution	Amino Acid Motifs; Amino Acid Sequence; Animals; Blotting, Southern; Citrate (si)-Synthase; DNA; Evolution, Molecular; Gene Transfer, Horizontal; Genes, Bacterial; Molecular Sequence Data; Peroxisomal Targeting Signal 2 Receptor; Peroxisome-Targeting Signal 1 Receptor; Phylogeny; Receptors, Cytoplasmic and Nuclear; Tetrahymena thermophila	Mukai	Atsushi	not_in_Pezizomycotina	Clear example from bacteria into Tetrahymena thermophila is a SAR
435	15118835	10.1007/s00294-004-0506-8	An analysis of the phylogenetic distribution of the pea pathogenicity genes of Nectria haematococca MPVI supports the hypothesis of their origin by horizontal transfer and uncovers a potentially new pathogen of garden pea: Neocosmospora boniensis.	2005	1	31	Current genetics	Ascomycota; Gene Transfer, Horizontal; Genes, Fungal; Multigene Family; Peas; Phylogeny; Virulence	Temporini	Esteban D	not_interkingdom	Between fungi
436	15045490	10.1007/s00239-003-2557-8	New insights into the evolutionary history of type 1 rhodopsins.	2004	11	9	Journal of molecular evolution	Amino Acid Sequence; Archaea; Bacteria; Chlorophyta; Cluster Analysis; Databases, Nucleic Acid; Evolution, Molecular; Fungi; Gene Transfer, Horizontal; Likelihood Functions; Models, Genetic; Molecular Sequence Data; Oryza; Phylogeny; Rhodopsins, Microbial; Sequence Alignment	Ruiz-Gonz&#xe1;lez	Mario X	not_in_Pezizomycotina	They talk about of an ancient hgt that involve multiple eukaryotas such as algae, fungi even humans
437	14732271	10.1016/j.fgb.2003.11.001	Monophyly of beta-tubulin and H+-ATPase gene variants in Glomus intraradices: consequences for molecular evolutionary studies of AM fungal genes.	2004	4	16	Fungal genetics and biology : FG &amp; B	Base Composition; DNA, Fungal; Evolution, Molecular; Genes, Fungal; Genetic Variation; Molecular Sequence Data; Mycorrhizae; Phylogeny; Sequence Analysis, DNA; Tubulin; Vacuolar Proton-Translocating ATPases	Corradi	Nicolas	not_in_Pezizomycotina	Into Mucoromycota
438	14676319	10.1073/pnas.2532165100	Phylogenomic analysis of type I polyketide synthase genes in pathogenic and saprobic ascomycetes.	2004	4	20	Proceedings of the National Academy of Sciences of the United States of America	Ascomycota; Bacteria; Databases, Nucleic Acid; Databases, Protein; Gene duplicatelication; Genetic Variation; Molecular Sequence Data; Multienzyme Complexes; Phylogeny	Kroken	Scott	duplicate_candidate	duplicatelicated in PMID 24807742 the best PAPER about PKS HGT candidate
439	14555490	10.1128/EC.2.5.1069-1075.2003	Bacterial catalase in the microsporidian Nosema locustae: implications for microsporidian metabolism and genome evolution.	2004	7	13	Eukaryotic cell	Animals; Bacteria; Catalase; Evolution, Molecular; Gene Library; Gene Transfer, Horizontal; Genome; Nosema; Phylogeny; Spores, Protozoan	Fast	Naomi M	not_in_Pezizomycotina	From bacteria to microsporidia Nosema locustae
440	12880199	10.1080/1521654031000141231	Early cell evolution, eukaryotes, anoxia, sulfide, oxygen, fungi first (?), and a tree of genomes revisited.	2004	3	10	IUBMB life	Animals; Atmosphere; Biological Evolution; Eukaryotic Cells; Fungi; Fungi, Unclassified; Genome; Mitochondria; Oxygen; Phylogeny; Plastids; Prokaryotic Cells; Sulfides; Sulfur; Time Factors	Martin	William	abstract_not_HGT	The paper do not show candidates
441	12853958	10.1038/nature01743	Widespread horizontal transfer of mitochondrial genes in flowering plants.	2003	7	21	Nature	Base Sequence; DNA, Mitochondrial; DNA, Plant; Gene Transfer, Horizontal; Genes, Plant; Magnoliopsida; Mitochondria; Molecular Sequence Data; Phylogeny; Plant Proteins; Ribosomal Proteins	Bergthorsson	Ulfar	not_interkingdom	Between plants
442	12777528	10.1093/molbev/msg129	The molecular evolution of catalatic hydroperoxidases: evidence for multiple lateral transfer of genes between prokaryota and from bacteria into eukaryota.	2004	3	5	Molecular biology and evolution	Bacteria; Catalase; Catalysis; Eukaryota; Eukaryotic Cells; Evolution, Molecular; Fungi; Gene Transfer, Horizontal; Genome; Heme; Phylogeny; Plants; Proteins	Klotz	Martin G	duplicate_candidate	duplicatelicated in PMID 24807742 need to confirm Pezizomycotina candidates
443	19719693	10.1111/j.1574-6941.2003.tb01042.x	Polymorphisms within the prnD and pltC genes from pyrrolnitrin and pyoluteorin-producing Pseudomonas and Burkholderia spp.	2012	10	2	FEMS microbiology ecology	NA	Souza	Jorge T	not_in_Pezizomycotina	Into bacteria
444	12538901	10.1110/ps.0226503	Non-animal origin of animal thioredoxin reductases: implications for selenocysteine evolution and evolution of protein function through carboxy-terminal extensions.	2003	11	5	Protein science : a publication of the Protein Society	Amino Acid Sequence; Animals; Eukaryotic Cells; Evolution, Molecular; Humans; Models, Molecular; Molecular Sequence Data; Phylogeny; Selenocysteine; Sequence Alignment; Sequence Homology, Amino Acid; Thioredoxin-Disulfide Reductase	Novoselov	Sergey V	abstract_not_HGT	They do not show examples of hgt
445	12455964	10.1128/EC.1.2.304-310.2002	Evolutionary analyses of the small subunit of glutamate synthase: gene order conservation, gene fusions, and prokaryote-to-eukaryote lateral gene transfers.	2003	2	10	Eukaryotic cell	Amino Acid Sequence; Animals; Artificial Gene Fusion; Cytochrome c Group; Diplomonadida; Eubacterium; Eukaryotic Cells; Evolution, Molecular; Gene Order; Gene Transfer, Horizontal; Genes, Protozoan; Glutamate Synthase; Molecular Sequence Data; Operon; Oxidoreductases; Phylogeny; Prokaryotic Cells; Protein Subunits; Sequence Homology, Amino Acid	Andersson	Jan O	not_in_Pezizomycotina	From bacteria into common ancestor of plants, fungi and animals
446	11986758	10.1007/s003440010037	Gibberellin Biosynthesis in Plants and Fungi: A Case of Convergent Evolution?	2022	1	29	Journal of plant growth regulation	NA	Hedden	Peter	abstract_not_HGT	They do not support horizontal gene transfer
447	11701846	10.1146/annurev.phyto.38.1.325	Role of Horizontal Gene Transfer in the Evolution of Fungi.	2019	11	20	Annual review of phytopathology	gene cluster; intron; lateral transfer; plasmid; supernumerary chromosome	Rosewich	U Liane	not_in_Pezizomycotina	Not just in Pezizomycotina also in Basidiomycota. Also talk about examples between fungi
448	11517311	10.1073/pnas.181187698	Molecular phylogenetic analyses of the mitochondrial ADP-ATP carriers: the Plantae/Fungi/Metazoa trichotomy revisited.	2001	10	4	Proceedings of the National Academy of Sciences of the United States of America	Animals; Eukaryotic Cells; Evolution, Molecular; Fungi; Mitochondria; Mitochondrial ADP, ATP Translocases; Phylogeny; Plants	L&#xf6;ytynoja	A	abstract_not_HGT	They also suggest lineage sorting in order to explain their philogeny
449	11454746	10.1093/genetics/158.3.949	Structure and evolution of the hAT transposon superfamily.	2001	11	1	Genetics	Base Sequence; DNA; DNA Transposable Elements; Database Management Systems; Evolution, Molecular; Phylogeny; Sequence Analysis, DNA; Sequence Homology, Nucleic Acid; Transposases; Zea mays	Rubin	E	abstract_not_HGT	They said no evidence of hgt
450	11447209	10.1128/IAI.69.8.5207-5211.2001	Evolutionary relationships among virulence-associated histidine kinases.	2001	8	23	Infection and immunity	Animals; Ascomycota; Bacterial Proteins; Candida albicans; Evolution, Molecular; Histidine Kinase; Lipase; Mice; Mice, Inbred C57BL; Protein Kinases; Protein Serine-Threonine Kinases; Pseudomonas aeruginosa; Saccharomyces cerevisiae Proteins; Streptomyces; Transcription Factors; Virulence	Brinkman	F S	not_in_Pezizomycotina	Also in Saccharomycotina
451	20573011	10.1046/j.1464-6722.2001.00066.x	Host-selective toxins as agents of cell death in plant-fungus interactions.	2012	10	2	Molecular plant pathology	NA	Markham	J E	not_in_Pezizomycotina	This paper talks about tox genes transferred by hgt but do not mention who is the dono also this is a example mentioned in other papers that include also other fungis such as Saccharomycotina
452	11226267	10.1073/pnas.051611498	Estimation of divergence times from multiprotein sequences for a few mammalian species and several distantly related organisms.	2001	9	13	Proceedings of the National Academy of Sciences of the United States of America	Animals; Evolution, Molecular; Humans; Mice; Phylogeny; Proteins; Rats	Nei	M	abstract_not_HGT	They said that their estimates of ancient divergence times got some errors because hgt and other phylogenetics phenomena
453	11214325	10.1038/35054586	The bacterial conjugation protein TrwB resembles ring helicases and F1-ATPase.	2001	2	22	Nature	Bacterial Proteins; Conjugation, Genetic; Crystallography, X-Ray; DNA Helicases; DNA-Binding Proteins; Escherichia coli Proteins; Models, Molecular; Protein Conformation; Proton-Translocating ATPases	Gomis-R&#xfc;th	F X	abstract_not_HGT	They study the mechanism of hgt and mention that this TrwB protein is important to facilitate hgt but do not study cases
454	11110912	10.1093/oxfordjournals.molbev.a026297	Evolution of two-component signal transduction.	2001	3	1	Molecular biology and evolution	Amino Acid Sequence; Animals; Archaeal Proteins; Evolution, Molecular; Gene Transfer, Horizontal; Genetic Linkage; Histidine Kinase; Molecular Sequence Data; Phosphorylation; Phylogeny; Protein Kinases; Protein Structure, Tertiary; Sequence Homology; Signal Transduction	Koretke	K K	not_in_Pezizomycotina	From bacteria to archea
455	11080587	10.1016/s0378-1119(00)00411-x	Evolutionary implications of the mosaic pyrimidine-biosynthetic pathway in eukaryotes.	2000	12	28	Gene	Amino Acid Sequence; Animals; Aspartate Carbamoyltransferase; Carbamoyl-Phosphate Synthase (Glutamine-Hydrolyzing); Dihydroorotase; Dihydroorotate Dehydrogenase; Eukaryotic Cells; Evolution, Molecular; Humans; Molecular Sequence Data; Orotate Phosphoribosyltransferase; Orotidine-5'-Phosphate Decarboxylase; Oxidoreductases; Oxidoreductases Acting on CH-CH Group Donors; Phylogeny; Pyrimidines; Sequ…	Nara	T	abstract_not_HGT	They do not support HGT
456	11054546	10.1016/s0378-1119(00)00358-9	Common phylogeny of catalase-peroxidases and ascorbate peroxidases.	2001	1	11	Gene	Amino Acid Motifs; Amino Acid Sequence; Ascorbate Peroxidases; Catalase; Databases as Topic; Databases, Factual; Molecular Sequence Data; Molecular Structure; Peroxidases; Phylogeny; Sequence Alignment; Sequence Homology, Amino Acid	Z&#xe1;mock&#xfd;	M	abstract_not_HGT	They support gene duplicatelication
457	11035938	10.1006/fgbi.2000.1224	Horizontal gene transfer and the evolution of secondary metabolite gene clusters in fungi: an hypothesis.	2001	1	25	Fungal genetics and biology : FG &amp; B	Evolution, Molecular; Fungi; Gene Transfer, Horizontal; Genes, Fungal; Multigene Family	Walton	J D	abstract_not_HGT	Abstract not available
458	10850652	10.1007/s10059-000-0127-0	Isolation of TC/AG repeat microsatellite sequences for fingerprinting rice blast fungus and their possible horizontal transfer to plant species.	2000	10	25	Molecules and cells	Base Sequence; Blotting, Southern; DNA Fingerprinting; DNA, Fungal; DNA, Plant; Electrophoresis, Polyacrylamide Gel; Magnaporthe; Microsatellite Repeats; Molecular Sequence Data; Oryza; Phylogeny; Polymorphism, Genetic; Recombination, Genetic	Kim	N S	not_in_Pezizomycotina	Fungi to plant
459	10723736	10.1093/oxfordjournals.molbev.a026315	Horizontal gene transfer of glycosyl hydrolases of the rumen fungi.	2000	5	11	Molecular biology and evolution	Animals; Base Composition; Cellulase; Evolution, Molecular; Gram-Negative Anaerobic Bacteria; Neocallimastigales; Phylogeny; Recombination, Genetic; Rumen; Sequence Analysis, DNA	Garcia-Vallv&#xe9;	S	not_in_Pezizomycotina	From bacteria to Chitidriomycota Orpinomyces joyonii
460	10692479	10.1074/jbc.275.9.6689	Cloning, expression, and substrate specificity of a fungal chymotrypsin. Evidence for lateral gene transfer from an actinomycete bacterium.	2000	4	3	The Journal of biological chemistry	Actinomycetales; Amino Acid Sequence; Base Sequence; Chymotrypsin; Cloning, Molecular; Expressed Sequence Tags; Fungal Proteins; Fungi; Gene Transfer Techniques; Molecular Sequence Data; Pichia; Recombinant Proteins; Sequence Alignment; Substrate Specificity	Screen	S E	used	From bacteria to Metarhizium anisopliae
461	9841641	10.1002/(SICI)1521-1878(199808)20:8&lt;652::AID-BIES8&gt;3.0.CO;2-K	Transposons in filamentous fungi--facts and perspectives.	1998	11	17	BioEssays : news and reviews in molecular, cellular and developmental biology	Animals; DNA Transposable Elements; DNA, Fungal; Fungi; Retroelements; Transposases	Kempken	F	abstract_not_HGT	The do not study hgt candidates they study transposones that are structures that may improve hgt
462	8662005	10.1007/BF02352283	Phylogenetic analysis of the isopenicillin-N-synthetase horizontal gene transfer.	1996	8	26	Journal of molecular evolution	Aspergillus nidulans; Bacterial Proteins; Fungal Proteins; Gram-Negative Bacteria; Gram-Positive Bacteria; Likelihood Functions; Models, Genetic; Oxidoreductases; Phylogeny; RNA, Bacterial; RNA, Fungal; RNA, Ribosomal, 5S; Sequence Alignment; Species Specificity; Time Factors; Transformation, Genetic	Buades	C	used	Ipns gene from bacteria to fungi
463	8522177	10.1016/0378-1119(95)00555-k	Identification of peptide synthetase-encoding genes from filamentous fungi producing host-selective phytotoxins or analogs.	1996	1	22	Gene	Amino Acid Isomerases; Amino Acid Sequence; Ascomycota; Base Sequence; Cloning, Molecular; Conserved Sequence; DNA Primers; Fungal Proteins; Genes, Fungal; Hydrolases; Mitosporic Fungi; Molecular Sequence Data; Mycotoxins; Peptide Synthases; Peptides, Cyclic; Polymerase Chain Reaction; Racemases and Epimerases; Sequence Analysis, DNA; Sequence Homology, Amino Acid; Toxins, Biological	Nikolskaya	A N	not_interkingdom	Between fungi
464	7651331	10.1007/BF02456617	Horizontal transfer of a mitochondrial plasmid.	1995	9	22	Molecular &amp; general genetics : MGG	Ascomycota; Base Sequence; DNA, Fungal; Mitochondria; Molecular Sequence Data; Plasmids; Research Design; Transformation, Genetic	Kempken	F	not_interkingdom	Between fungi cool candidate
465	7991539	10.1073/pnas.91.25.11807	Interspecific transfer of mitochondrial genes in fungi and creation of a homologous hybrid gene.	1995	1	11	Proceedings of the National Academy of Sciences of the United States of America	Amino Acid Sequence; Base Sequence; Biological Evolution; Blotting, Northern; Chytridiomycota; Conserved Sequence; DNA Primers; DNA, Mitochondrial; Genes, Fungal; Macromolecular Substances; Molecular Sequence Data; Nucleic Acid Hybridization; Open Reading Frames; Polymerase Chain Reaction; Proton-Translocating ATPases; RNA, Fungal; Sequence Homology, Amino Acid; Species Specificity	Paquin	B	not_interkingdom	Between fungi rare example
466	7847886	10.1007/BF00871947	Population genetics of filamentous fungi.	1995	3	8	Antonie van Leeuwenhoek	Biological Evolution; Fungi; Gene Transfer, Horizontal; Genes, Fungal; Genetics, Population; Models, Genetic; Spores, Fungal	Hoekstra	R F	abstract_not_HGT	They talk about a phenomenon spore killing that inhibit hgt between fungi
467	1444264	10.1146/annurev.mi.46.100192.002333	Penicillin and cephalosporin biosynthetic genes: structure, organization, regulation, and evolution.	1992	12	14	Annual review of microbiology	Amino Acid Sequence; Biological Evolution; Cephalosporins; Gene Expression Regulation, Fungal; Genes, Fungal; Molecular Sequence Data; Penicillins	Aharonowitz	Y	duplicate_candidate	The ipns candidate same case in 8662005
468	1979440	10.1098/rspb.1990.0081	Sequences of isopenicillin N synthetase genes suggest horizontal gene transfer from prokaryotes to eukaryotes.	1991	1	24	Proceedings. Biological sciences	Acremonium; Aspergillus nidulans; Base Sequence; Biological Evolution; Genes, Bacterial; Genes, Fungal; Molecular Sequence Data; Oxidoreductases; Penicillium chrysogenum; Sequence Homology, Nucleic Acid; Streptomyces; Transfection	Pe&#xf1;alva	M A	duplicate_candidate	The ipns candidate same case in 8662005
469	6092057	10.1002/j.1460-2075.1984.tb02102.x	The mitochondrial genome of the fission yeast Schizosaccharomyces pombe: highly homologous introns are inserted at the same position of the otherwise less conserved cox1 genes in Schizosaccharomyces pombe and Aspergillus nidulans.	1984	12	13	The EMBO journal	Amino Acid Sequence; Ascomycota; Aspergillus nidulans; Base Sequence; Cloning, Molecular; DNA Transposable Elements; DNA, Mitochondrial; Genes; Genes, Fungal; HeLa Cells; Humans; Neurospora crassa; Nucleic Acid Conformation; Saccharomyces cerevisiae; Schizosaccharomyces; Species Specificity	Lang	B F	not_interkingdom	Between fungi
470	37533217	10.1002/arch.22039	First evidence of a horizontally-acquired GH-7 cellobiohydrolase from a longhorned beetle genome.	2023	8	3	Archives of insect biochemistry and physiology	Cerambycidae; digestive enzyme; gene duplicatelication; glycoside hydrolase; horizontal gene transfer; longhorned beetles	Shin	Na Ra	not_in_Pezizomycotina	From fungi to beetle
471	32633916	10.1007/978-3-030-38281-0_12		2020	5	1	The pangenomes	NA	Guy-Frank	Richard	abstract_not_HGT	Is talking about pangenomes
472	37531380	10.1371/journal.pone.0289441	Characterisation of putative class 1A DHODH-like proteins from Mucorales and dematiaceous mould species.	2023	8	4	PloS one	Dihydroorotate Dehydrogenase; Saccharomyces cerevisiae; Mucorales; Oxidoreductases Acting on CH-CH Group Donors; Pyrimidines	Pinder	Corinne	not_in_Pezizomycotina	Also Saccharomycotina
473	37378525	10.1128/spectrum.01083-23	Functional Characterization of <i>Verticillium dahliae</i> Race 3-Specific Gene <i>VdR3e</i> in Virulence and Elicitation of Plant Immune Responses.	2023	6	28	Microbiology spectrum	PAMPs; Verticillium dahliae; effector; immunity; pathogen-associated molecular pattern; race; virulence	Tan	Qian	not_interkingdom	Between fungi
474	37329912	10.1016/j.scitotenv.2023.164817	Accelerated dissipation, soil microbial toxicity and dispersal of antimicrobial resistance in soils repeatedly exposed to tiamulin, tilmicosin and sulfamethoxazole.	2023	7	5	The Science of the total environment	Antibiotic resistance genes; Soil microbial ecotoxicity; Sulfamethoxazole; Swine manure; Tiamulin; Tilmicosin; Soil; Anti-Bacterial Agents; Sulfamethoxazole; Manure; Soil Microbiology; Ammonia; Genes, Bacterial; Drug Resistance, Bacterial	Katsivelou	Eleni	not_in_Pezizomycotina	Into bacteria
475	37302657	10.1016/j.virusres.2023.199151	Molecular characterization of a novel fungal alphaflexivirus reveals potential inter-species horizontal gene transfer.	2023	6	18	Virus research	Alphaflexiviridae; Botrexvirus; Horizontal gene transfer; Mycovirus; Sclerotinia sclerotiorum	Wu	Tun	not_interkingdom	Between botrexvirus
476	37271423	10.1016/j.ibmb.2023.103965	Aliens in the CYPome of the black fungus gnat, Bradysia coprophila.	2023	6	13	Insect biochemistry and molecular biology	Cytochrome P450; Dispensable chromosomes; Horizontal gene transfer; Pseudogenes	Feyereisen	Ren&#xe9;	not_in_Pezizomycotina	Not in Pezizomycotina is in animals
477	37270129	10.1016/j.ijbiomac.2023.124927	Horizontal gene transfer of Cccyt contributes to virulence of mycoparasite Calcarisporium cordycipiticola by interacting with a host heat shock protein.	2023	6	19	International journal of biological macromolecules	Calcarisporium cordycipiticola; Fungal virulence; Horizontal gene transfer; Virulence; Phylogeny; Heat-Shock Proteins; Gene Transfer, Horizontal	Xu	Yanyan	not_candidates_available	The candidate is not findable
478	37158891	10.1186/s12915-023-01566-6	A novel aminotransferase gene and its regulator acquired in Saccharomyces by a horizontal gene transfer event.	2023	5	11	BMC biology	AIB; DGD1; Dialkylglycine decarboxylase; HGT; Saccharomyces; Transaminases; Saccharomyces; Gene Transfer, Horizontal; Phylogeny; Saccharomyces cerevisiae; Amino Acids; Aminoisobutyric Acids	Tapia	Sebasti&#xe1;n M	not_in_Pezizomycotina	In Saccharomyces cerevisiae
479	36790109	10.1093/gbe/evad017	Increased Sampling and Intracomplex Homologies Favor Vertical Over Horizontal Inheritance of the Dam1 Complex.	2023	3	13	Genome biology and evolution	horizontal gene transfer; intracomplex homologies; kinetochore; last eukaryotic common ancestor; protein complex evolution; vertical inheritance; Humans; Kinetochores; Microtubule-Associated Proteins; Phylogeny; Microtubules; Cell Division; Cell Cycle Proteins; Saccharomyces cerevisiae Proteins; Chromosomal Proteins, Non-Histone	van Rooijen	Laura E	abstract_not_HGT	They said that due increase of sampling and intracomplex homologies favor vertical inheritance over horizontal
480	36741554	10.3114/fuse.2022.10.08	<i>Fusarium</i> diversity associated with the <i>Sorghum-Striga</i> interaction in Ethiopia.	2023	2	7	Fungal systematics and evolution	biological control agent; molecular phylogeny; systematics; three novel taxa	Lombard	L	not_interkingdom	Between Fusarium
481	36668832	10.3390/toxins15010012	A Novel Trichothecene Toxin Phenotype Associated with Horizontal Gene Transfer and a Change in Gene Function in <i>Fusarium</i>.	2023	1	24	Toxins	Fusarium; biosynthetic gene cluster; horizontal gene transfer; mycotoxin; secondary metabolite; trichothecene; Phylogeny; Fusarium; Gene Transfer, Horizontal; Trichothecenes; Mycotoxins; Phenotype	Proctor	Robert H	not_interkingdom	Between Fusarium
482	36455559	10.1016/j.cub.2022.11.009	Fungal hyphae regulate bacterial diversity and plasmid-mediated functional novelty during range expansion.	2022	12	22	Current biology : CB	antibiotic resistance; bacterial diversity; bacterial motility; biofilms; fungal hyphae; horizontal gene transfer; microbial dispersal; plasmid conjugation; range expansion; Hyphae; Bacteria; Plasmids	Ruan	Chujin	abstract_not_HGT	The abstract do not mention hgt
483	36306437	10.1094/MPMI-06-22-0133-R	Comparative Genomic Analysis of 31 <i>Phytophthora</i> Genomes Reveals Genome Plasticity and Horizontal Gene Transfer.	2023	1	25	Molecular plant-microbe interactions : MPMI	Phytophthora; effectors; horizontal gene transfer; oomycete plant pathogens; Phytophthora; Phylogeny; Gene Transfer, Horizontal; Genome; Genomics; Plants	Kronmiller	Brent A	not_in_Pezizomycotina	In Phytoptora
484	36228898	10.1016/j.cbpb.2022.110801	Metazoan tryptophan indole-lyase: Are they still active?	2022	10	29	Comparative biochemistry and physiology. Part B, Biochemistry &amp; molecular biology	Enzyme kinetics; Horizontal gene transfer; Molecular evolution; Tryptophan-indole lyase	Yuasa	Hajime Julie	not_in_Pezizomycotina	Into Metazoa
485	36155273	10.1016/j.compbiolchem.2022.107772	Knowledgebase of potential multifaceted solutions to antimicrobial resistance.	2022	11	29	Computational biology and chemistry	Antimicrobial resistance; Knowledgebase; Multifaceted solutions; Natural language processing; Text mining; Therapy; Humans; Drug Resistance, Bacterial; Anti-Bacterial Agents; Bacteria; Anti-Infective Agents; Knowledge Bases	Bhargav	Anasuya	abstract_not_HGT	The abstract paper do not mention hgt
486	35909010	10.1016/j.tplants.2022.06.011	Genetic co-option into plant-filamentous pathogen interactions.	2022	10	17	Trends in plant science	evolution; fungus; oomycete; plant disease resistance; transposable element; virulence effector; Biological Evolution; Evolution, Molecular; Gene Transfer, Horizontal; Host-Pathogen Interactions; Plant Diseases; Plants; Virulence	Macquet	Joris	abstract_not_HGT	The paper abstract talks about diferents methods that helps the interaction of plant-pathogen interactions and just hgt is one of them but do not mention candidates
487	35714537	10.1016/j.jhazmat.2022.129280	Biocides used as material preservatives modify rates of de novo mutation and horizontal gene transfer in bacteria.	2022	7	27	Journal of hazardous materials	Bacillus subtilis, Acinetobacter baylyi, Escherichia coli; Conjugation; DDAC, IPBC, biocides; HGT; Mutation rate; Transformation; recA, rpoS; Anti-Bacterial Agents; Bacillus subtilis; Disinfectants; Drug Resistance, Bacterial; Escherichia coli; Gene Transfer, Horizontal; Mutation; Permethrin	Schmidt	Selina B I	not_in_Pezizomycotina	Is in bacteria
488	35588244	10.1093/molbev/msac109	Giant Starship Elements Mobilize Accessory Genes in Fungal Genomes.	2022	6	2	Molecular biology and evolution	genome evolution; horizontal gene transfer; mobile genetic element; pangenome; transposon; tyrosine recombinase; DNA Transposable Elements; Eukaryotic Cells; Genome, Fungal; Humans; Virulence Factors	Gluck-Thaler	Emile	abstract_not_HGT	The paper do not present candidate sexamples
489	35535514	10.1093/molbev/msac097	Comparative Genomics Reveals Insights into the Divergent Evolution of Astigmatic Mites and Household Pest Adaptations.	2022	5	19	Molecular biology and evolution	astigmatic mites; comparative genomics; horizontal gene transfer; household pest adaptations; tandem gene duplicatelication; Adaptation, Physiological; Genome; Genomics; Humans; Uridine Diphosphate	Xiong	Qing	not_in_Pezizomycotina	In acariformes
490	35208854	10.3390/microorganisms10020399	Integrated Genomic and Metabolomic Analysis Illuminates Key Secreted Metabolites Produced by the Novel Endophyte <i>Bacillus halotolerans</i> Cal.l.30 Involved in Diverse Biological Control Activities.	2022	3	1	Microorganisms	Botrytis cinerea; biosynthetic gene clusters; grapes; horizontal gene transfer; plant defense elicitors; postharvest biocontrol; tomato	Tsalgatidou	Polina C	not_in_Pezizomycotina	In bacteria
491	35068397	10.2174/1871526522666220124110547	An Overview of Antiviral Properties of Bacteriophages with Emphasis on the Treatment of COVID-19 Infection.	2022	8	30	Infectious disorders drug targets	Bacteriophage; COVID-19; SARS-CoV-2; bacteriophage therapy; infectious diseases; phage therapy; Antiviral Agents; Bacteria; Bacteriophages; COVID-19; Humans; Phage Therapy	Jalili	Mahsa	abstract_not_HGT	Is a paper about covid
492	34873717	10.1111/nph.17907	Using structural variants to understand the ecological and evolutionary dynamics of fungal plant pathogens.	2022	3	31	The New phytologist	adaptation; ecological and evolutionary dynamics; fungal plant pathogens; horizontal gene transfer; inversions; selection; structural variants; Adaptation, Physiological; Biological Evolution; Fungi; Genomics; Phenotype	Hartmann	Fanny E	abstract_not_HGT	The abstract paper do not mention hgt
493	34829250	10.3390/jof7110963	Yeast Plasma Membrane Fungal Oligopeptide Transporters Display Distinct Substrate Preferences despite Their High Sequence Identity.	2021	11	30	Journal of fungi (Basel, Switzerland)	Fungal Oligopeptide Transporters (Fot); GFP labeling; Saccharomyces cerevisiae; oligopeptide transport; phenotype microarrays	Becerra-Rodr&#xed;guez	Carmen	not_in_Pezizomycotina	From Torulaspora to Saccharomyces cerevisiae
494	34699529	10.1371/journal.pone.0256817	The GH19 Engineering Database: Sequence diversity, substrate scope, and evolution in glycoside hydrolase family 19.	2021	11	24	PloS one	Animals; Bacterial Proteins; Catalytic Domain; Chitinases; Databases, Protein; Endopeptidases; Evolution, Molecular; Fungi; Humans; Models, Molecular; Phylogeny; Plant Proteins; Protein Conformation; Substrate Specificity	Orlando	Marco	abstract_not_HGT	They said that the hgt events differ from previous works
495	34506557	10.1371/journal.pone.0257173	Fungus-originated glucanase and monooxygenase genes in creeping bent grass (Agrostis stolonifera L.).	2021	11	16	PloS one	Agrostis; Amino Acid Sequence; Cellulases; Fungi; Gene Expression Regulation, Plant; Gene Transfer, Horizontal; Genes, Plant; Mixed Function Oxygenases; Phylogeny	Watanabe	Yugo	not_in_Pezizomycotina	From fungus to plants
496	34305823	10.3389/fmicb.2021.648868	Conserved Metabolic and Evolutionary Themes in Microbial Degradation of Carbamate Pesticides.	2021	7	27	Frontiers in microbiology	carbamate pesticide; cellular compartmentalisation; degradation; enzyme promiscuity; horizontal gene transfer; toxicity	Malhotra	Harshit	abstract_not_HGT	The body of the paper do no tmention hgt candidates, hgt in this papers is just a small part of the paper
497	34149643	10.3389/fmicb.2021.656609	Recent and Ongoing Horizontal Transfer of Mitochondrial Introns Between Two Fungal Tree Pathogens.	2021	6	22	Frontiers in microbiology	Ceratocystidaceae; Ceratocystis; Microascales; Rapid Ohia Death; Rapid &#x2018;&#x14c;hi&#x2018;a Death; forest pathology; horizontal gene transfer; mobile introns	Mayers	Chase G	not_interkingdom	Between fungi
498	34089318	10.1093/femsyr/foab034	OCT1 - a yeast mitochondrial thiolase involved in the 3-oxoadipate pathway.	2021	12	10	FEMS yeast research	Candida ; 3-oxoadipate pathway; horizontal gene transfer; mitochondria; thiolase; yeast; Acetyl-CoA C-Acetyltransferase; Acetyl-CoA C-Acyltransferase; Animals; Chromatography, Liquid; Mitochondria; Phylogeny; Saccharomyces cerevisiae; Tandem Mass Spectrometry	Vrzo&#x148;ov&#xe1;	Romana	not_interkingdom	Between fungi groups
499	34055389	10.1093/ve/veab043	Two distant helicases in one mycovirus: evidence of horizontal gene transfer between mycoviruses, coronaviruses and other nidoviruses.	2021	7	10	Virus evolution	HGT; coronaviruses; helicase; hypovirus; mycovirus; nidoviruses; recombination	Abdoulaye	Assane Hamidou	not_interkingdom	Between viruses
500	34034667	10.1186/s12864-021-07699-8	Chromosome-level genome assembly and manually-curated proteome of model necrotroph Parastagonospora nodorum Sn15 reveals a genome-wide trove of candidate effector homologs, and redundancy of virulence-related functions within an accessory chromosome.	2021	5	27	BMC genomics	Ascomycota; Australia; Chromosomes; Plant Diseases; Proteome; Virulence	Bertazzoni	Stefania	not_interkingdom	Between three fungis
501	33771467	10.1016/j.tplants.2021.03.002	A 'Hydrolase Switch' for Vascular Specialization in Plant Pathogenic Bacteria.	2021	4	23	Trends in plant science	Xanthomonas; evolution; horizontal gene transfer; hydrolase; vascular pathogenesis; Bacteria; Hydrolases; Life Style; Plant Diseases; Xanthomonas	Redkar	Amey	abstract_not_HGT	Abstract do not mention hgt
502	33547293	10.1038/s41467-021-21093-8	Phylogenetic analyses suggest centipede venom arsenals were repeatedly stocked by horizontal gene transfer.	2021	2	17	Nature communications	Animals; Arthropod Proteins; Arthropod Venoms; Chilopoda; Gene Expression; Gene Transfer, Horizontal; Genes, Bacterial; Genes, Fungal; Phylogeny; Proteomics; Transcriptome	Undheim	Eivind A B	not_in_Pezizomycotina	From bacteria to centipede venoms
503	33424822	10.3389/fmicb.2020.621041	<i>Pseudonocardia</i> Symbionts of Fungus-Growing Ants and the Evolution of Defensive Secondary Metabolism.	2021	1	12	Frontiers in microbiology	Pseudonocardia; attine ant mutualism; evolution; specialized (secondary) metabolite; symbiosis	Goldstein	Sarah L	not_in_Pezizomycotina	In bacteria Pseudonocardia
504	33329445	10.3389/fmicb.2020.581698	Horizontal Gene Transfer and Tandem duplicatelication Shape the Unique CAZyme Complement of the Mycoparasitic Oomycetes <i>Pythium oligandrum</i> and <i>Pythium periplocum</i>.	2020	12	18	Frontiers in microbiology	CAZy; biological control; carbohydrate active enzymes; cell wall degrading enzymes; comparative genomics; mycoparasitism; oomycete genomics	Liang	Dong	not_in_Pezizomycotina	Between SAR Phytium and phitoptora
505	33211639	10.1094/MPMI-07-20-0210-R	Evolution and Regulation of a Large Effector Family of <i>Pyricularia oryzae</i>.	2021	3	25	Molecular plant-microbe interactions : MPMI	MGG_17227; RIP mutagenesis; blast disease; gene duplicatelication; horizontal gene transfer (HGT); parasexual; Ascomycota; Evolution, Molecular; Gene Expression Regulation, Fungal; Genes, Fungal; Genetic Variation; Host-Pathogen Interactions; Oryza	Ebbole	Daniel J	abstract_not_HGT	Abstract do not mention hgt
506	33123750	10.1007/s00284-020-02253-3	A Re-evaluation of the Taxonomy and Classification of the Type III Secretion System in a Pathogenic Bacterium Causing Soft Rot Disease of Pleurotus eryngii.	2021	5	14	Current microbiology	Bacterial Proteins; China; Enterobacteriaceae; Pantoea; Phylogeny; Pleurotus; Type III Secretion Systems	Xu	Feng	not_in_Pezizomycotina	In bacteria Pantoea and Erwinia
507	32703190	10.1186/s12859-020-03599-y	Amino acid sequence associated with bacteriophage recombination site helps to reveal genes potentially acquired through horizontal gene transfer.	2020	8	27	BMC bioinformatics	Bacteriophages; Cysteine-rich repeats; Horizontal gene transfer; Protein domains; Recombination site; Amino Acid Sequence; Bacteriophages; Base Sequence; Conserved Sequence; Gene Transfer, Horizontal; Genes, Viral; Protein Domains; Recombination, Genetic; Viral Proteins	Daugavet	Maria A	not_in_Pezizomycotina	In other fungis that do not are Pezizomycotina
508	32587604	10.3389/fgene.2020.00602	Diversity of Oligopeptide Transport in Yeast and Its Impact on Adaptation to Winemaking Conditions.	2020	9	28	Frontiers in genetics	Fungal Oligopeptide Transporters; Saccharomyces cerevisiae; adaptation; oligopeptides; peptide transport; wine fermentation; yeast	Becerra-Rodr&#xed;guez	Carmen	not_in_Pezizomycotina	From Torulaspora to Saccharomyces cerevisiae
509	32525727	10.1080/21505594.2020.1773038	New insights into the evolution of host specificity of three <i>Penicillium</i> species and the pathogenicity of <i>P. Italicum</i> involving the infection of Valencia orange (<i>Citrus sinensis</i>).	2021	7	12	Virulence	Penicillium species; p. italicum ; evolution of host specificity; genome comparison; genomics; metabolomics; pathogenicity; transcriptomics; China; Citrus sinensis; Computational Biology; Gene Expression Profiling; Genome, Fungal; Genomics; Host Specificity; Penicillium; Plant Diseases; Transcriptome; Virulence	Gong	Liang	not_candidates_available	Protein ids not accesible. I searched in every SM and the ids are not available enywhere do not even exist external links to ncbi gene repositoye or assembly project
510	32448450	10.1016/j.funbio.2020.02.014	Identification and characterization of parvalbumin-like protein in Trichophyton violaceum.	2021	6	11	Fungal biology	Bioinformatics; Carbonic anhydrase; Fungal evolution; Horizontal gene transfer (HGT); Molecular detection; Polymerase chain reaction (PCR); Animals; Antigens, Fungal; Arthrodermataceae; Evolution, Molecular; Fish Proteins; Fishes; Fungal Proteins; Genes, Fungal; Parvalbumins; Phylogeny	Zolfaghari Emameh	Reza	used	Fish (vertebrata to fungi) A0A178F77 and A0A178F7E4
511	32273397	10.1126/science.aba5435	Horizontal gene transfer of <i>Fhb7</i> from fungus underlies <i>Fusarium</i> head blight resistance in wheat.	2020	6	11	Science (New York, N.Y.)	Cloning, Molecular; Disease Resistance; Epichloe; Fusarium; Gene Transfer, Horizontal; Glutathione Transferase; Plant Breeding; Plant Diseases; Poaceae; Triticum	Wang	Hongwei	not_in_Pezizomycotina	From fungi to plant
512	32098813	10.1128/mBio.02430-19	Horizontal Gene Transfer to a Defensive Symbiont with a Reduced Genome in a Multipartite Beetle Microbiome.	2020	8	24	mBio	Burkholderia; insects; metagenomics; natural products; symbiosis; Animals; Bacteria; Biological Products; Burkholderia; Coleoptera; Evolution, Molecular; Gene Transfer, Horizontal; Genome Size; Genome, Bacterial; Metagenomics; Microbiota; Multigene Family; Symbiosis	Waterworth	Samantha C	not_in_Pezizomycotina	From bacteria into beetle
513	32019196	10.3390/genes11020150	Distribution of Medically Relevant Antibiotic Resistance Genes and Mobile Genetic Elements in Soils of Temperate Forests and Grasslands Varying in Land Use.	2020	12	4	Genes	IncP-1 plasmids; antibiotic resistance genes; class 1 integrons; fertilization; forest; grassland; horizontal gene transfer; land use; mobile genetic elements; mowing; Agriculture; Bacteria; Bacterial Proteins; Drug Resistance, Microbial; Environmental Monitoring; Forests; Fungal Proteins; Fungi; Grassland; Integrons; Macrolides; Plasmids; Real-Time Polymerase Chain Reaction; Sequence Analysis, D…	Willms	Inka M	not_in_Pezizomycotina	Appear multiple subphilum of fungi
514	31926390	10.1016/j.envpol.2019.113877	Fungicides enhanced the abundance of antibiotic resistance genes in greenhouse soil.	2020	3	30	Environmental pollution (Barking, Essex : 1987)	Antibiotic resistance gene; Fungicide; Greenhouse soil; Metagenomic analysis; Agriculture; Anti-Bacterial Agents; Drug Resistance, Microbial; Fungicides, Industrial; Genes, Bacterial; Soil Microbiology	Zhang	Houpu	abstract_not_HGT	They suggest HGT in green house soils as a posibility but don’t mention an specific candidates
515	31754114	10.1038/s41467-019-13245-8	The genome of a subterrestrial nematode reveals adaptations to heat.	2020	3	9	Nature communications	Adaptation, Physiological; Animals; Ecosystem; Gene Expression Regulation; Gene Ontology; Gene Transfer, Horizontal; Genome, Helminth; HSP70 Heat-Shock Proteins; Heat-Shock Response; Helminth Proteins; Nematoda; Phylogeny; Soil; Stress, Physiological; Transcriptome	Weinstein	Deborah J	not_in_Pezizomycotina	From fungus to nematode
516	31686120	10.1007/s00203-019-01752-7	Insights into non-symbiotic plant growth promotion bacteria associated with nodules of Sphaerophysa salsula growing in northwestern China.	2020	3	10	Archives of microbiology	Non-symbiotic endophytes; Phylogeny; Plant growth promotion; Root nodules; Sphaerophysa salsula; Bacillus pumilus; Carbon-Carbon Lyases; China; Endophytes; Fabaceae; Gene Transfer, Horizontal; Mesorhizobium; Nitrogen Fixation; Phylogeny; Plant Development; Root Nodules, Plant; Siderophores; Streptomyces	Deng	Zhen-Shan	not_in_Pezizomycotina	Between bacteria and fungus
517	31297970	10.1111/mpp.12848	Genomic features and evolution of the conditionally dispensable chromosome in the tangerine pathotype of Alternaria alternata.	2020	6	22	Molecular plant pathology	Dothideomycetes; accessory chromosome; evolutionary origin; horizontal gene transfer; karyotype; pathogenicity; Alternaria; Chromosomes, Fungal; Citrus; Fungal Proteins; Genome, Fungal; Plant Diseases	Wang	Mingshuang	not_interkingdom	Between Fungi from Collectotrichum to Alternaria
518	31293547	10.3389/fmicb.2019.01409	Not Just a Pathogen? Description of a Plant-Beneficial <i>Pseudomonas syringae</i> Strain.	2020	9	30	Frontiers in microbiology	Botrytis cinerea; Pseudomonas syringae; biocontrol; confocal microscopy; pangenome analysis	Passera	Alessandro	abstract_not_HGT	Abstract do not mention hgt
519	31199267	10.1109/TCBB.2019.2922337	Multiple Optimal Reconciliations Under the duplicatelication-Loss-Coalescence Model.	2022	1	24	IEEE/ACM transactions on computational biology and bioinformatics	Algorithms; Gene duplicatelication; Gene Transfer, Horizontal; Genes, Fungal; Genomics; Models, Genetic; Phylogeny	Du	Haoxing	abstract_not_HGT	Is a paper about a reconciliation tool of maximun parsimony for gene duplicatelication
520	31028389	10.1093/gbe/evz087	Genomic Plasticity Mediated by Transposable Elements in the Plant Pathogenic Fungus Colletotrichum higginsianum.	2019	8	29	Genome biology and evolution	Colletotrichum ; effector; genome assembly; genome rearrangement; plant pathogen; transposable element; Arabidopsis; Colletotrichum; DNA Transposable Elements; Genes, Essential; Genetic Variation; Genome, Fungal; Plant Diseases; Synteny; Virulence	Tsushima	Ayako	abstract_not_HGT	The abstract just mention HGT as a posible reason of incongruences but also mention, gene loss, de novo
521	31028028	10.1128/AEM.00390-19	Versatile Oxidase and Dehydrogenase Activities of Bacterial Pyranose 2-Oxidase Facilitate Redox Cycling with Manganese Peroxidase <i>In Vitro</i>.	2020	6	4	Applied and environmental microbiology	actinobacteria; lignin degradation; manganese peroxidase; phylogeny; pyranose oxidase; Bacterial Proteins; Carbohydrate Dehydrogenases; Oxidation-Reduction; Oxidoreductases; Peroxidases; Streptomycetaceae	Herzog	Peter L	not_in_Pezizomycotina	No about Pezizomycotina
522	30997305	10.1007/s13205-019-1696-6	Evolution of endonuclease IV protein family: an in silico analysis.	2020	9	29	3 Biotech	AP endonuclease; Endonuclease IV; Evolution; Horizontal gene transfer; Phylogenetic analysis	Kanchan	Swarna	not_in_Pezizomycotina	Is in also in Saccharomyces cerevisiae
523	30963617	10.1002/yea.3391	Evolutionary journey and characterisation of a novel pan-gene associated with beer strains of Saccharomyces cerevisiae.	2020	6	29	Yeast (Chichester, England)	beer yeasts; evolution; gene loss; horizontal gene transfer; pan-gene; taxonomically-restricted gene; Beer; Cell Membrane; Chromosomes, Fungal; Evolution, Molecular; Fungal Proteins; Gene Deletion; Gene Expression; Gene Transfer, Horizontal; Genome, Fungal; Open Reading Frames; Saccharomyces; Saccharomyces cerevisiae	Vakirlis	Nikolaos	not_in_Pezizomycotina	No about Pezizomycotina
524	30875553	10.1016/j.ecoenv.2019.02.083	Biocides and health-care agents are more than just antibiotics: Inducing cross to co-resistance in microbes.	2019	4	22	Ecotoxicology and environmental safety	Agricides; Antibiotics; Biocides; Co-resistance; Cross-resistance; Heavy metals; Anti-Bacterial Agents; Bacteria; Disinfectants; Drug Resistance, Bacterial; Gene Transfer, Horizontal; Selection, Genetic; Soil Microbiology	Paul	Debarati	not_in_Pezizomycotina	No about Pezizomycotina
525	30799497	10.1093/gbe/evz040	The Genome of the Fungal Pathogen Verticillium dahliae Reveals Extensive Bacterial to Fungal Gene Transfer.	2019	6	18	Genome biology and evolution	Verticillium ; ascomycete; bacteria; fungus; horizontal gene transfer; Gene Transfer, Horizontal; Genes, Bacterial; Genome, Fungal; Verticillium	Shi-Kunne	Xiaoqian	duplicate_candidate	Is duplicatelicate candidate of 22416119
526	30563447	10.1186/s12862-018-1302-2	Evolutionary dynamics of origin and loss in the deep history of phospholipase D toxin genes.	2019	2	18	BMC evolutionary biology	Gene loss; Lateral gene transfer; Molecular evolution; Phospholipase D; Spider venom; Amino Acid Motifs; Amino Acid Sequence; Animals; Conserved Sequence; Evolution, Molecular; Operon; Phospholipase D; Phylogeny; Protein Domains; Sequence Homology, Amino Acid; Toxins, Biological	Cordes	Matthew H J	not_in_Pezizomycotina	No about Pezizomycotina
527	30546353	10.3389/fmicb.2018.02916	A Third Class: Functional Gibberellin Biosynthetic Operon in Beta-Proteobacteria.	2020	9	29	Frontiers in microbiology	evolution; gibberellin; legume (nodules); rhizobia; symbiosis	Nagel	Raimund	not_in_Pezizomycotina	No about Pezizomycotina
528	29971903	10.1111/brv.12440	The evolutionary origins of pesticide resistance.	2023	2	1	Biological reviews of the Cambridge Philosophical Society	adaptive introgression; de novo mutation; evolution; fungicide; herbicide; insecticide; pesticide resistance; pleiotropic co-option; selective sweeps; standing variation	Hawkins	Nichola J	not_interkingdom	Between two fungi
529	29884344	10.1016/j.mycmed.2018.05.009	Bio-prospecting of soil Streptomyces and its bioassay-guided isolation of microbial derived auxin with antifungal properties.	2019	1	11	Journal de mycologie medicale	Antifungal activity; Auxin; Phenyl acetic acid; Streptomyces collinus BG4; Antifungal Agents; Biological Assay; Indoleacetic Acids; Microbial Sensitivity Tests; Mycological Typing Techniques; RNA, Fungal; RNA, Ribosomal, 16S; Soil Microbiology; Streptomyces	Saravana Kumar	P	not_in_Pezizomycotina	No about Pezizomycotina
530	29792566	10.1094/MPMI-03-18-0070-R	Clues to an Evolutionary Mystery: The Genes for T-Toxin, Enabler of the Devastating 1970 Southern Corn Leaf Blight Epidemic, Are Present in Ancestral Species, Suggesting an Ancient Origin.	2019	1	4	Molecular plant-microbe interactions : MPMI	Ascomycota; Biological Evolution; Fungal Proteins; Multigene Family; Mutation; Mycotoxins; Phylogeny; Plant Diseases; Plant Leaves; Zea mays	Condon	Bradford J	not_interkingdom	Cases not interkingdom
531	29724163	10.1186/s12864-018-4724-8	EuGI: a novel resource for studying genomic islands to facilitate horizontal gene transfer detection in eukaryotes.	2018	11	26	BMC genomics	Comparative genomics; Eukaryotes; Genomic island; Horizontal gene transfer; SWGIS v2.0; Software tools; Aspergillus fumigatus; Comparative Genomic Hybridization; Databases, Genetic; Eukaryota; Gene Transfer, Horizontal; Genome, Fungal; Genomic Islands; Internet; User-Computer Interface	Clasen	Frederick Johannes	abstract_not_HGT	The paper is about a tool
532	29029703	10.1016/j.funbio.2017.08.006	Comparative genomics of maize ear rot pathogens reveals expansion of carbohydrate-active enzymes and secondary metabolism backbone genes in Stenocarpella maydis.	2018	5	29	Fungal biology	Amylase; Diplodia ear rot; Diplodiatoxin; Horizontal gene transfer; Polyketide synthase; Stenocarpella ear rot; Amylases; Ascomycota; Aspergillus flavus; Carbohydrate Metabolism; Cellulose; Computational Biology; Fusarium; Genome, Fungal; Genomics; Metabolic Networks and Pathways; Multigene Family; Plant Diseases; Polysaccharides; Secondary Metabolism; Sequence Analysis, DNA; Zea mays	Zaccaron	Alex Z	duplicate_candidate	Already in 32038517 the PKS candidates
533	28831055	10.1038/s41598-017-07886-2	Horizontal transfer of a &#xdf;-1,6-glucanase gene from an ancestral species of fungal endophyte to a cool-season grass host.	2019	3	22	Scientific reports	Adaptation, Biological; Endophytes; Evolution, Molecular; Fungal Proteins; Fungi; Gene Transfer, Horizontal; Glycoside Hydrolases; Lolium; Phylogeny; Plant Proteins; Sequence Analysis, DNA	Shinozuka	Hiroshi	not_in_Pezizomycotina	No about Pezizomycotina
534	28659179	10.1186/s12864-017-3852-x	Coping with living in the soil: the genome of the parthenogenetic springtail Folsomia candida.	2018	2	27	BMC genomics	Carbohydrate metabolism; Collembola; Gene family expansions; Genome collinearity; Horizontal gene transfer; Hox genes; Intragenomic rearrangement; Palindrome; Animals; Anti-Bacterial Agents; Arthropods; Gene Rearrangement; Gene Transfer, Horizontal; Genomics; Multigene Family; Phylogeny; Soil	Faddeeva-Vakhrusheva	Anna	not_in_Pezizomycotina	No about Pezizomycotina
535	28550284	10.1038/s41598-017-01592-9	Multiple viral infections in Agaricus bisporus - Characterisation of 18 unique RNA viruses and 8 ORFans identified by deep sequencing.	2018	12	17	Scientific reports	Agaricus; Fungal Viruses; Gene Transfer, Horizontal; Genome, Viral; High-Throughput Nucleotide Sequencing; Molecular Sequence Annotation; Open Reading Frames; Phylogeny; RNA Viruses; RNA, Viral; Transcriptome	Deakin	Gregory	not_in_Pezizomycotina	No about Pezizomycotina
536	28548042	10.1099/jgv.0.000752	New insights into reovirus evolution: implications from a newly characterized mycoreovirus.	2020	1	8	The Journal of general virology	Sclerotinia sclerotiorum; horizontal gene transfer; mycoreovirus; reovirus evolution	Liu	Lijiang	not_in_Pezizomycotina	No about Pezizomycotina
537	28472331	10.1093/gbe/evx088	Unique Phylogenetic Distributions of the Ska and Dam1 Complexes Support Functional Analogy and Suggest Multiple Parallel Displacements of Ska by Dam1.	2018	1	2	Genome biology and evolution	analogs; gene displacement; gene duplicatelication; horizontal gene transfer; kinetochore; protein complex evolution; Chromosomal Proteins, Non-Histone; Evolution, Molecular; Gene duplicatelication; Gene Transfer, Horizontal; Humans; Kinetochores; Microtubule-Associated Proteins; Microtubules; Phylogeny; Saccharomyces cerevisiae	van Hooff	Jolien J E	not_in_Pezizomycotina	No about Pezizomycotina
538	28087933	10.1128/microbiolspec.FUNK-0013-2016	Ecology of Fungal Plant Pathogens.	2017	7	13	Microbiology spectrum	Ecosystem; Fungi; Plant Diseases; Population Density	Termorshuizen	Aad J	not_interkingdom	Cases not interkingdom
539	28034347	10.1080/24701394.2016.1248432	The fate of mitochondria after infection of the Mucoralean fungus Absidia glauca by the fusion parasite Parasitella parasitica: comparison of mitochondrial genomes in zygomycetes.	2018	3	29	Mitochondrial DNA. Part A, DNA mapping, sequencing, and analysis	Absidia glauca; Parasitella parasitica; endonuclease; fusion parasite; zygomycete; Absidia; Base Sequence; Gene Transfer, Horizontal; Genome, Fungal; Genome, Mitochondrial; Introns; Mitochondria; Mucorales; Mucormycosis; Sequence Alignment	Ellenberger	Sabrina	not_in_Pezizomycotina	No about Pezizomycotina
540	27860150	10.1111/mpp.12511	A functionally conserved Zn<sub>2</sub> Cys<sub>6</sub> binuclear cluster transcription factor class regulates necrotrophic effector gene expression and host-specific virulence of two major Pleosporales fungal pathogens of wheat.	2017	6	19	Molecular plant pathology	Parastagonospora nodorum; Pyrenophora tritici-repentis; Septoria nodorum blotch; SnTox3; ToxA; effector regulation; tan spot; Ascomycota; Conserved Sequence; Epistasis, Genetic; Fungal Proteins; Gene Deletion; Gene Expression Regulation, Fungal; Host Specificity; Phylogeny; Plant Diseases; Polymorphism, Genetic; Promoter Regions, Genetic; Sequence Alignment; Spores, Fungal; Transcription Factors;…	Rybak	Kasia	not_interkingdom	Cases not interkingdom
541	27803316	10.1073/pnas.1613285113	Selvamicin, an atypical antifungal polyene from two alternative genomic contexts.	2018	4	27	Proceedings of the National Academy of Sciences of the United States of America	antifungal; biosynthesis; horizontal gene transfer; natural products; symbiosis; Actinobacteria; Animals; Antifungal Agents; Ants; Candida albicans; Gene Transfer, Horizontal; Genome, Bacterial; Genomics; Glycosylation; Macrolides; Multigene Family; Plasmids; Polyenes	Van Arnam	Ethan B	not_in_Pezizomycotina	In bacteria
542	27793835	10.1242/bio.019620	Biochemical pathways supporting beta-lactam biosynthesis in the springtail Folsomia candida.	2019	11	20	Biology open	Beta-lactam; Collembola; Gene expression; Heat shock; L-&#x3b1;-aminoadipate	Suring	Wouter	not_in_Pezizomycotina	No about Pezizomycotina
543	27433121	10.5941/MYCO.2016.44.2.105	Systematic Analysis of the Anticancer Agent Taxol-Producing Capacity in Colletotrichum Species and Use of the Species for Taxol Production.	2016	7	19	Mycobiology	Colletotrichum spp.; Genome; Horizontal gene transfer; Taxadiene synthase; Taxol	Choi	Jinhee	not_in_Pezizomycotina	No about Pezizomycotina
544	27402429	10.1111/jpy.12444	Cloning, molecular characterization, and phylogeny of two evolutionary distinct glutamine synthetase isoforms in the green microalga Haematococcus pluvialis (Chlorophyceae).	2018	1	23	Journal of phycology	Archaeplastida; Astaxanthin; Charophyta; Lycopodiophyta; alga biotechnology; glutamine synthetase; green plant evolution; horizontal gene transfer; nitrogen uptake; transcript regulation; Algal Proteins; Amino Acid Sequence; Chlorophyta; Cloning, Molecular; Glutamate-Ammonia Ligase; Microalgae; Phylogeny; Sequence Alignment	Reinecke	Diana L	not_in_Pezizomycotina	The candidates is in plant
545	27289101	10.1093/gbe/evw134	Gene Family Evolution Reflects Adaptation to Soil Environmental Stressors in the Genome of the Collembolan Orchesella cincta.	2017	9	26	Genome biology and evolution	Collembola; de novo genome assembly; gene family expansions; heavy metal tolerance; horizontal gene transfer; springtails; Adaptation, Physiological; Animals; Arthropods; Evolution, Molecular; Gene Transfer, Horizontal; Genome, Insect; Multigene Family; Selection, Genetic; Soil; Stress, Physiological	Faddeeva-Vakhrusheva	Anna	not_in_Pezizomycotina	No about Pezizomycotina
546	27282556	10.1007/s00239-016-9749-5	Wider than Thought Phylogenetic Occurrence of Apicortin, A Characteristic Protein of Apicomplexan Parasites.	2017	6	1	Journal of molecular evolution	Apicomplexa; Chromerida; DCX domain; Genetic contamination; Intrinsically disordered protein; p25alpha domain; Amino Acid Sequence; Animals; Apicomplexa; Databases, Nucleic Acid; Parasites; Phylogeny; Proteins; Sequence Alignment	Orosz	Ferenc	abstract_not_HGT	They are not sure they suggest hgt or contamination
547	27147933	10.5423/PPJ.OA.08.2015.0172	Impact of a Recombinant Biocontrol Bacterium, Pseudomonas fluorescens pc78, on Microbial Community in Tomato Rhizosphere.	2016	5	5	The plant pathology journal	Pseudomonas fluorescens; T-RFLP; gene transfer; microbial community; tomato rhizosphere	Kong	Hyun Gi	abstract_not_HGT	They said that an hgt is not apparent
548	27013042	10.1128/genomeA.00153-16	Complete Mitochondrial DNA Sequence of the Mucoralean Fungus Absidia glauca, a Model for Studying Host-Parasite Interactions.	2016	3	25	Genome announcements	NA	Ellenberger	Sabrina	not_in_Pezizomycotina	Appear Mucoromycota
549	26956583	10.1128/mBio.00166-16	Delineation of Steroid-Degrading Microorganisms through Comparative Genomic Analysis.	2017	1	10	mBio	Actinobacteria; Aerobiosis; Biotransformation; Genomics; Metabolic Networks and Pathways; Proteobacteria; Steroids	Bergstrand	Lee H	not_in_Pezizomycotina	No about Pezizomycotina
550	26509691	10.1111/mec.13380	The genomics of wild yeast populations sheds light on the domestication of man's best (micro) friend.	2016	4	7	Molecular ecology	Saccharomyces cerevisiae; adaptation; agriculture; domestication, ecological genetics; ecological genomics; genomics; horizontal gene transfer; Evolution, Molecular; Genetics, Population; Genome, Fungal; Saccharomyces cerevisiae; Wine	Eberlein	Chris	not_interkingdom	Cases not interkingdom
551	26474848	10.1093/molbev/msv220	Stepwise Functional Evolution in a Fungal Sugar Transporter Family.	2016	10	20	Molecular biology and evolution	DHA1; Ffz; fructose transport; horizontal gene transfer; yeast metabolic evolution; Antiporters; Basidiomycota; Biological Evolution; Biological Transport; Carbohydrate Metabolism; Carbohydrates; Evolution, Molecular; Fungi; Monosaccharide Transport Proteins; Multigene Family; Phylogeny	Gon&#xe7;alves	Carla	not_interkingdom	Between fungi
552	26465111	10.7554/eLife.08904	Complex transcriptional regulation and independent evolution of fungal-like traits in a relative of animals.	2016	10	11	eLife	alternative splicing; comparative genomics; developmental biology; evolutionary biology; genomics; lateral gene transfer; lincRNA; multicellularity; secretome; stem cells; Animals; Cell Differentiation; Gene Expression Regulation; Mesomycetozoea; Proteome	de Mendoza	Alex	abstract_not_HGT	The abstract do not mention hgt
553	26441873	10.3389/fmicb.2015.00937	Biochemistry and genetics of ACC deaminase: a weapon to "stress ethylene" produced in plants.	2015	10	7	Frontiers in microbiology	ACC; AcdS; PGPR; abiotic stress; ethylene	Singh	Rajnish P	not_in_Pezizomycotina	In Saccharomycotina also
554	26438860	10.1073/pnas.1515348112	Variable genetic architectures produce virtually identical molecules in bacterial symbionts of fungus-growing ants.	2016	2	26	Proceedings of the National Academy of Sciences of the United States of America	biosynthetic gene clusters; chemical ecology; horizontal gene transfer; natural products; symbiosis; Actinobacteria; Animals; Ants; Fungi; Genes, Bacterial; Molecular Sequence Data; Symbiosis	Sit	Clarissa S	abstract_not_HGT	Paper do not mention hgt evidence
555	26215153	10.1186/s12864-015-1777-9	The genome of the truffle-parasite Tolypocladium ophioglossoides and the evolution of antifungal peptaibiotics.	2016	5	4	BMC genomics	Animals; Antifungal Agents; Evolution, Molecular; Fungal Proteins; Genome, Fungal; Hypocreales; Insecta; Multigene Family; Phylogeny; Plants; Secondary Metabolism	Quandt	C Alisha	abstract_not_HGT	They do not support hgt
556	26047569	10.1146/annurev-phyto-080614-120057	Evolution of plant parasitism in the phylum Nematoda.	2016	5	2	Annual review of phytopathology	Bursaphelenchus; Longidoridae; Meloidogyne; Pratylenchus; Trichodoridae; Tylenchida; convergent evolution; horizontal gene transfer; phylogeny; ribosomal DNA; trophic ecology; Animals; Biological Evolution; Crops, Agricultural; DNA, Ribosomal; Helminth Proteins; Nematoda; Plants; Sequence Analysis, DNA	Quist	Casper W	abstract_not_HGT	The abstract do not mention hgt and this paper is about nematoda
557	25973398	10.3389/fcimb.2015.00039	Editorial: the oral microbiome in an ecological perspective.	2016	1	19	Frontiers in cellular and infection microbiology	biofilm; dental plaque; fungal&#x2013;bacterial interactions; horizontal gene transfer; immune system; metatranscriptomics; oral ecology; quorum sensing; Biota; Host-Pathogen Interactions; Humans; Microbial Interactions; Microbiota; Mouth	Zaura	Egija	abstract_not_HGT	They do not mention hgt
558	25862309	10.1016/j.ijantimicag.2015.02.011	Does use of the polyene natamycin as a food preservative jeopardise the clinical efficacy of amphotericin B? A word of concern.	2016	2	2	International journal of antimicrobial agents	Food additive; Natamycin; Polyene resistance; Resident flora; Amphotericin B; Antifungal Agents; Aspergillus fumigatus; Candida; Drug Resistance, Fungal; Food Preservation; Food Preservatives; Gene Transfer, Horizontal; Humans; Natamycin; Selection, Genetic; Treatment Outcome	Dalhoff	Axel A H	not_interkingdom	Is between Candida and Aspergillus
559	25858273	10.1016/j.mito.2015.03.003	Two-component phosphorelays in fungal mitochondria and beyond.	2016	2	10	Mitochondrion	Candida albicans; Histidine kinase; Mitochondria; Response regulator; Two-component; Virulence; Fungi; Gene Expression Regulation; Histidine Kinase; Mitochondria; Phosphoproteins; Protein Kinases; Signal Transduction; Virulence; Virulence Factors	Chauhan	Neeraj	not_in_Pezizomycotina	Not just in Pezizomycotina
560	25809153	10.1007/s00425-015-2285-5	A fungal transcription factor gene is expressed in plants from its own promoter and improves drought tolerance.	2016	4	14	Planta	Adaptation, Physiological; Arabidopsis; Candida; Cell Nucleus; Droughts; Fungal Proteins; Gene Expression Regulation, Plant; Genes, Fungal; Green Fluorescent Proteins; Nucleotide Motifs; Phloem; Photosynthesis; Plant Stomata; Plants, Genetically Modified; Proline; Promoter Regions, Genetic; Tobacco; Transcription Factors; Transcriptome	Mart&#xed;nez	F&#xe9;lix	not_in_Pezizomycotina	Into plant Arabidopsis
561	25706180	10.1371/journal.pone.0116089	A genomics based discovery of secondary metabolite biosynthetic gene clusters in Aspergillus ustus.	2015	12	1	PloS one	Aspergillus; Biosynthetic Pathways; Gene Transfer, Horizontal; Genes, Fungal; Genome, Fungal; Genomics; Molecular Sequence Data; Multigene Family	Pi	Borui	not_interkingdom	Between Aspergillus
562	25705361		Effect of phosphatidylcholine on the level expression of plc genes of Aspergillus fumigatus by real time PCR method and investigation of these genes using bioinformatics analysis.	2015	2	23	Iranian journal of microbiology	Aspergillus fumigatus; gene expression; phosphatidylcholine; phospholipase C; plc gene	Dehghan-Noodeh	Ali	not_interkingdom	The paper is not specific about who is the donor they jus say the donor are other "organism"
563	25681241	10.1016/j.bbabio.2015.01.014	Evolution of FOXRED1, an FAD-dependent oxidoreductase necessary for NADH:ubiquinone oxidoreductase (Complex I) assembly.	2015	8	18	Biochimica et biophysica acta	Horizontal gene transfer; Leigh syndrome; Mitochondrial disease; NADH ubiquinone oxidoreductase; Phylogeny; Biological Evolution; Electron Transport; Electron Transport Complex I; Humans; Molecular Chaperones; NADH, NADPH Oxidoreductases; Phylogeny	Lemire	Bernard D	used	The foxred1 gene bacteria 2 fungi
564	25644973	10.1007/s00239-015-9667-y	Evolution of threonine aldolases, a diverse family involved in the second pathway of glycine biosynthesis.	2015	12	1	Journal of molecular evolution	Archaea; Bacteria; Eukaryota; Evolution, Molecular; Glycine; Glycine Hydroxymethyltransferase; Phylogeny	Liu	Guangxiu	not_interkingdom	Appear fungus of other subphylums
565	25587016	10.1128/mBio.02400-14	The Ordospora colligata genome: Evolution of extreme reduction in microsporidia and host-to-parasite horizontal gene transfer.	2016	3	14	mBio	Animals; Daphnia; Evolution, Molecular; Gene Transfer, Horizontal; Genome, Fungal; Host-Parasite Interactions; Microsporidia; Phylogeny	Pombert	Jean-Fran&#xe7;ois	not_in_Pezizomycotina	In Ordospora colligata
566	25527045	10.1093/gbe/evu276	The secreted proteins of Achlya hypogyna and Thraustotheca clavata identify the ancestral oomycete secretome and reveal gene acquisitions by horizontal gene transfer.	2015	9	16	Genome biology and evolution	comparative genomics; evolution; horizontal gene transfer; oomycete; osmotrophy; Achlya; Evolution, Molecular; Fungal Proteins; Gene Transfer, Horizontal; Genome, Fungal; Phylogeny; Proteome	Misner	Ian	not_in_Pezizomycotina	In Oomycota
567	25368161	10.1073/pnas.1412662111	Trajectory and genomic determinants of fungal-pathogen speciation and host adaptation.	2015	4	20	Proceedings of the National Academy of Sciences of the United States of America	Metarhizium; genomic features; host specificity; speciation; transitional species; Adaptation, Physiological; DNA Transposable Elements; Genomics; Host-Pathogen Interactions; Metarhizium; Molecular Sequence Data; Phylogeny	Hu	Xiao	abstract_not_HGT	They do not suggest hgt as the main reason they also mention other posible reasons
568	25333987	10.1371/journal.pone.0110311	The Fusarium graminearum genome reveals more secondary metabolite gene clusters and hints of horizontal gene transfer.	2015	12	17	PloS one	Cluster Analysis; Evolution, Molecular; Fusarium; Gene Expression Profiling; Gene Expression Regulation, Fungal; Gene Transfer, Horizontal; Genes, Fungal; Genome, Fungal; Multigene Family; Nucleotide Motifs; Promoter Regions, Genetic; Secondary Metabolism	Sieber	Christian M K	duplicate_candidate	The pks and other candidates
569	25081506	10.1007/s00792-014-0668-3	The ice-binding proteins of a snow alga, Chloromonas brevispina: probable acquisition by horizontal gene transfer.	2015	7	23	Extremophiles : life under extreme conditions	Amino Acid Sequence; Chlamydomonas; Gene Transfer, Horizontal; Molecular Sequence Data; Phylogeny; Plant Proteins; Protein Binding; Protein Isoforms; Protein Structure, Tertiary; Snow	Raymond	James A	not_in_Pezizomycotina	In algae
570	24999047	10.1016/j.virol.2014.06.003	A novel monopartite dsRNA virus isolated from the phytopathogenic fungus Ustilaginoidea virens and ancestrally related to a mitochondria-associated dsRNA in the green alga Bryopsis.	2014	9	29	Virology	BDRM; Frameshift translation; Horizontal gene transfer; Mycovirus; Picorna-like viruses; Ustilaginoidea virens; dsRNA; China; Chlorophyta; Cluster Analysis; Genome, Viral; Hypocreales; Mitochondria; Molecular Sequence Data; Open Reading Frames; Phylogeny; RNA Viruses; RNA, Double-Stranded; RNA, Viral; Saccharomycetales; Sequence Analysis, DNA; Sequence Homology	Zhang	Tingting	abstract_not_HGT	The abstract paper do not mention hgt
571	24923325	10.1093/gbe/evu126	The genome of the fungal-interactive soil bacterium Burkholderia terrae BS001-a plethora of outstanding interactive capabilities unveiled.	2015	4	1	Genome biology and evolution	Burkholderia; membrane transporters; pan&#x2013;core genome; regions of genomic plasticity; secretion systems; synteny; Burkholderia; Computational Biology; Evolution, Molecular; Fungi; Genome, Fungal; Phylogeny; Sequence Alignment; Soil Microbiology	Haq	Irshad Ul	duplicate_candidate	Already in PMID 24927540 PKS and NRPS genes into Pezizomycotina
572	24884411	10.1186/1471-2148-14-101	A multilocus timescale for oomycete evolution estimated under three distinct molecular clock models.	2014	7	30	BMC evolutionary biology	Bayes Theorem; Biological Evolution; Fossils; Gene Transfer, Horizontal; Models, Genetic; Oomycetes; Phylogeny; Transcription Factors	Matari	Nahill H	not_in_Pezizomycotina	Also Oomycetes
573	24732957	10.1093/molbev/msu134	Paralog re-emergence: a novel, historically contingent mechanism in the evolution of antimicrobial resistance.	2015	2	7	Molecular biology and evolution	Rhynchosporium; fungicides; gene duplicatelication; resistance; standing variation; triazoles; Ascomycota; Azoles; Cytochrome P-450 Enzyme System; Drug Resistance, Fungal; Evolution, Molecular; Fungal Proteins; Fungicides, Industrial; Hordeum; Phylogeny; Selection, Genetic; Sequence Analysis, DNA	Hawkins	Nichola J	abstract_not_HGT	They do not support an hgt event
574	24722668	10.1371/journal.ppat.1004009	Host-to-pathogen gene transfer facilitated infection of insects by a pathogenic fungus.	2014	12	10	PLoS pathogens	Animals; Beauveria; Carrier Proteins; Cholesterol; Fungal Proteins; Gene Transfer, Horizontal; Host-Pathogen Interactions; Metarhizium; Moths; Phylogeny	Zhao	Hong	used	Insecta to Metarhizium
575	24323918	10.1002/bies.201300095	Horizontal gene acquisitions by eukaryotes as drivers of adaptive evolution.	2014	5	16	BioEssays : news and reviews in molecular, cellular and developmental biology	adaptation; evolution; genome; horizontal gene transfer; phylogeny; Adaptation, Physiological; Animals; Biological Evolution; Eukaryota; Gene Transfer, Horizontal; Humans; Phylogeny	Sch&#xf6;nknecht	Gerald	not_in_Pezizomycotina	Not just in Pezizo
576	24101916	10.3389/fmicb.2013.00291	FunGene: the functional gene pipeline and repository.	2013	10	8	Frontiers in microbiology	amplicon analysis; amplification primers; biogeochemical cycles; functional genes; microbial ecology; phylogeny	Fish	Jordan A	abstract_not_HGT	Is about a tool
577	23308280	10.1371/journal.pone.0053729	A functional bikaverin biosynthesis gene cluster in rare strains of Botrytis cinerea is positively controlled by VELVET.	2013	7	2	PloS one	Amides; Botrytis; Drug Resistance, Fungal; Fungal Proteins; Fusarium; Gene Expression Regulation, Fungal; Gene Transfer, Horizontal; Genetic Complementation Test; Genetic Loci; Melanins; Multigene Family; Mutation; Phylogeny; Sequence Homology, Nucleic Acid; Transcription Factors; Xanthones	Schumacher	Julia	not_interkingdom	Between Fusarium and Botrytis
578	23193285	10.1093/nar/gks1176	GenColors-based comparative genome databases for small eukaryotic genomes.	2013	5	13	Nucleic acids research	Amoebozoa; Databases, Genetic; Eukaryota; Genome, Fungal; Genomics; Internet; Molecular Sequence Annotation	Felder	Marius	abstract_not_HGT	Is about a tool
579	23171342	10.1186/1471-2164-13-646	Genome sequence of the necrotrophic fungus Penicillium digitatum, the main postharvest pathogen of citrus.	2013	5	14	BMC genomics	Base Sequence; Citrus; DNA, Fungal; Drug Resistance, Fungal; Fungicides, Industrial; Genome, Fungal; Genome, Mitochondrial; Molecular Sequence Data; Multigene Family; Mutation; Penicillium; Plant Diseases; Sequence Alignment; Sequence Analysis, DNA; Sequence Homology, Nucleic Acid; Virulence	Marcet-Houben	Marina	abstract_not_HGT	In their paper suggest large gene family expansions rather than acquisition through horizontal gene transfer
580	22977066	10.1098/rsbl.2012.0664	Endosymbiotic bacteria as a source of carotenoids in whiteflies.	2013	3	5	Biology letters	Amino Acid Sequence; Animals; Arizona; Base Sequence; Carotenoids; Chromosome Mapping; Genome, Bacterial; Halomonadaceae; Hemiptera; Models, Genetic; Molecular Sequence Data; Phylogeny; Sequence Analysis, DNA; Symbiosis	Sloan	Daniel B	not_in_Pezizomycotina	Between whiteflies and bacteria
581	22776361	10.1111/j.1567-1364.2012.00828.x	The ASP3 locus in Saccharomyces cerevisiae originated by horizontal gene transfer from Wickerhamomyces.	2013	3	1	FEMS yeast research	Adaptation, Biological; Asparaginase; Asparagine; Cluster Analysis; Evolution, Molecular; Gene Dosage; Gene Transfer, Horizontal; Metabolic Networks and Pathways; Multigene Family; Phylogeny; Saccharomycetales	League	Garrett P	not_in_Pezizomycotina	Also Saccharomycotina
582	22716092	10.1186/1471-2148-12-91	Evolutionary genomics of mycovirus-related dsRNA viruses reveals cross-family horizontal gene transfer and evolution of diverse viral lineages.	2013	3	22	BMC evolutionary biology	Amino Acid Sequence; Ascomycota; Cloning, Molecular; Evolution, Molecular; Gene Transfer, Horizontal; Genome, Viral; Molecular Sequence Data; Phylogeny; RNA Viruses; RNA, Double-Stranded; Sequence Analysis, RNA	Liu	Huiquan	not_in_Pezizomycotina	Between viruses
583	22669901	10.1093/nar/gks522	Molecular characterization of an adaptive response to alkylating agents in the opportunistic pathogen Aspergillus fumigatus.	2012	11	23	Nucleic acids research	Adaptation, Physiological; Alkylating Agents; Aspergillus fumigatus; DNA Damage; DNA Repair; Gene Deletion; Methylnitronitrosoguanidine; Methyltransferases; O(6)-Methylguanine-DNA Methyltransferase; Phylogeny	O'Hanlon	Karen A	not_in_Pezizomycotina	Appears Candida
584	22660700	10.1128/AEM.01155-12	The novel kasugamycin 2'-N-acetyltransferase gene aac(2')-IIa, carried by the IncP island, confers kasugamycin resistance to rice-pathogenic bacteria.	2012	11	28	Applied and environmental microbiology	Acetyltransferases; Aminoglycosides; Anti-Bacterial Agents; Burkholderia; Comamonadaceae; Conjugation, Genetic; DNA, Bacterial; Drug Resistance, Bacterial; Gene Transfer, Horizontal; Molecular Sequence Data; Oryza; Plant Diseases; Plasmids; Sequence Analysis, DNA	Yoshii	Atsushi	not_interkingdom	Between bacteria
585	22563396	10.1371/journal.pone.0035750	Sequence and analysis of the genome of the pathogenic yeast Candida orthopsilosis.	2012	9	17	PloS one	Amino Acid Sequence; Candida; Cluster Analysis; Genome, Fungal; Molecular Sequence Data; Phylogeny; Sequence Alignment; Sequence Analysis, DNA	Riccombeni	Alessandro	not_in_Pezizomycotina	In Candida
586	22559316	10.1186/1471-2164-13-171	Genomic characterization of the conditionally dispensable chromosome in Alternaria arborescens provides evidence for horizontal gene transfer.	2013	1	25	BMC genomics	Alternaria; Blotting, Southern; Chromosomes, Fungal; Codon; Contig Mapping; Databases, Genetic; Gene Transfer, Horizontal; Genome, Fungal; Solanum lycopersicum; Multigene Family; Mycotoxins; Phylogeny; Sequence Analysis, DNA	Hu	Jinnan	not_interkingdom	Betwee fungi
587	22493534	10.6026/97320630008267	Ty1-copia group retrotransposons and the evolution of retroelements in several angiosperm plants: evidence of horizontal transmission.	2012	8	23	Bioinformation	evolutionary dynamics; flowering plants; horizontal gene transfer; retrotransposons	Woodrow	Pasqualina	not_in_Pezizomycotina	In plants not clear the donor
588	22492445	10.1128/AEM.07473-11	Catalytic efficiency diversification of duplicatelicate &#x3b2;-1,3-1,4-glucanases from Neocallimastix patriciarum J11.	2012	8	29	Applied and environmental microbiology	Cloning, Molecular; DNA, Bacterial; DNA, Fungal; Endo-1,3(4)-beta-Glucanase; Enzyme Stability; Escherichia coli; Hydrogen-Ion Concentration; Kinetics; Molecular Sequence Data; Neocallimastix; Recombinant Proteins; Ruminococcus; Sequence Analysis, DNA; Streptococcus; Substrate Specificity; Temperature	Hung	Yu-Lung	not_in_Pezizomycotina	In Neocallimastix patriciarum which is Achitridiomycota
589	22066900	10.1094/MPMI-05-11-0119	Characterization of the gene encoding pisatin demethylase (FoPDA1) in Fusarium oxysporum.	2014	3	13	Molecular plant-microbe interactions : MPMI	Base Sequence; Chromosome Mapping; Cloning, Molecular; Cluster Analysis; Cytochrome P-450 Enzyme System; DNA, Plant; Fusarium; Gene Transfer, Horizontal; Host-Pathogen Interactions; Molecular Sequence Data; Nucleic Acid Hybridization; Oxidoreductases, O-Demethylating; Peas; Phylogeny; Plant Diseases; Pterocarpans; RNA, Fungal; RNA, Messenger; Sequence Analysis, DNA; Time Factors; Virulence	Coleman	Jeffrey J	not_interkingdom	The paper only mention studied fusarium and they compare between them do not mention other kingdoms
590	21909270	10.1371/journal.ppat.1002219	Genomic insights into the origin of parasitism in the emerging plant pathogen Bursaphelenchus xylophilus.	2012	1	5	PLoS pathogens	Amino Acid Sequence; Animals; Cell Wall; Cellulases; Evolution, Molecular; Lysosomes; Molecular Sequence Data; Neuropeptides; Peptide Hydrolases; Plants; Tylenchida	Kikuchi	Taisei	not_in_Pezizomycotina	In nematode
591	21539752	10.1186/1471-2164-12-210	Evolution of an endofungal lifestyle: Deductions from the Burkholderia rhizoxinica genome.	2011	9	26	BMC genomics	Anti-Bacterial Agents; Bacterial Proteins; Biological Transport; Burkholderia; Drug Resistance, Bacterial; Drug Resistance, Multiple; Evolution, Molecular; Fimbriae, Bacterial; Genome, Bacterial; Genomics; Lipopolysaccharides; Pseudogenes; Rhizopus; Symbiosis	Lackner	Gerald	not_in_Pezizomycotina	In Rhizopus microsporus which is a Mucoromycota
592	21479820	10.1007/s00239-011-9442-7	Evolutionary dynamics of the mS952 intron: a novel mitochondrial group II intron encoding a LAGLIDADG homing endonuclease gene.	2011	12	1	Journal of molecular evolution	Ascomycota; Biological Evolution; Endonucleases; Genes, Fungal; Introns; Mitochondria; Models, Genetic; Phylogeny	Mullineux	Sahra-Taylor	not_interkingdom	Between Cordyceps and Leptographium
593	21256980	10.1016/j.meegid.2011.01.012	Current status of the taxonomic position of Fusarium oxysporum formae specialis cubense within the Fusarium oxysporum complex.	2011	9	30	Infection, genetics and evolution : journal of molecular epidemiology and evolutionary genetics in infectious diseases	Amplified Fragment Length Polymorphism Analysis; Biological Evolution; Fusarium; Magnoliopsida; Plant Diseases; Polymorphism, Restriction Fragment Length; Random Amplified Polymorphic DNA Technique; Repetitive Sequences, Nucleic Acid	Fourie	G	abstract_not_HGT	They do not mention a specific example
594	21116630	10.1007/s00294-010-0326-y	The KP4 killer protein gene family.	2011	3	23	Current genetics	Amino Acid Sequence; Animals; Ascomycota; Chromosomes, Fungal; Conserved Sequence; Fungal Proteins; Genome, Fungal; Introns; Molecular Sequence Data; Phylogeny; Sequence Alignment	Brown	Daren W	not_in_Pezizomycotina	In Basidiomycota also
595	20802801	10.3389/fnins.2010.00047	Statistical phylogenetic tree analysis using differences of means.	2011	7	14	Frontiers in neuroscience	difference of means; phylogenetic trees; tree congruency	Arnaoudova	Elissaveta	abstract_not_HGT	The paper is about a statistical method
596	19969385	10.1016/j.tig.2009.11.007	Acquisition of prokaryotic genes by fungal genomes.	2010	2	24	Trends in genetics : TIG	Fungi; Gene Transfer, Horizontal; Genome, Fungal; Phylogeny; Prokaryotic Cells; Selection, Genetic	Marcet-Houben	Marina	used	From bacteria to fungi
597	19917084	10.1186/1471-2164-10-525	Analysis of expressed sequence tags and identification of genes encoding cell-wall-degrading enzymes from the fungivorous nematode Aphelenchus avenae.	2010	1	18	BMC genomics	Amino Acid Sequence; Animals; Base Sequence; Cell Wall; Cellulase; Cluster Analysis; Databases, Protein; Desiccation; Expressed Sequence Tags; Gene Expression Regulation; Gene Library; Molecular Sequence Data; Phylogeny; Polysaccharide-Lyases; RNA, Messenger; Stress, Physiological; Tylenchida	Karim	Nurul	abstract_not_HGT	The paper abstract do not mention hgt
598	19582169	10.1371/journal.pone.0006133	Multiple horizontal gene transfer events and domain fusions have created novel regulatory and metabolic networks in the oomycete genome.	2009	11	10	PloS one	Gene Fusion; Gene Transfer, Horizontal; Genome, Fungal; Oomycetes; Species Specificity	Morris	Paul Francis	not_in_Pezizomycotina	In Oomycetes too
599	19482953	10.1128/AEM.00370-09	Evolutionary relationships among the Fusarium oxysporum f. sp. cubense vegetative compatibility groups.	2009	9	28	Applied and environmental microbiology	Cluster Analysis; Crosses, Genetic; DNA, Fungal; DNA, Mitochondrial; Evolution, Molecular; Fusarium; Genes, Mating Type, Fungal; Molecular Sequence Data; Musa; Phylogeny; Plant Diseases; Recombination, Genetic; Sequence Analysis, DNA	Fourie	Gerda	not_interkingdom	Between fungi
600	19172199	10.3390/md6040620	Characterization of Streptomyces spp. isolated from the sea surface microlayer in the Trondheim Fjord, Norway.	2009	3	20	Marine drugs	Sea surface microlayer; antimicrobial activity; phylogenetic analysis; streptomycetes; Anti-Infective Agents; Base Sequence; DNA, Bacterial; DNA, Ribosomal; Fungi; Gene Transfer, Horizontal; Gram-Negative Bacteria; Gram-Positive Bacteria; Norway; Polyketide Synthases; Seawater; Streptomyces; Water Microbiology	Hakv&#xe5;g	Sigrid	duplicate_candidate	Already in 32038517 the PKS candidates
601	19081010	10.1051/ebr:2008019	Phylogeny of chitinases and its implications for estimating horizontal gene transfer from chitinase-transgenic silver birch (Betula pendula).	2009	3	26	Environmental biosafety research	Amino Acid Sequence; Beta vulgaris; Betula; Chitinases; Expressed Sequence Tags; Gene Transfer, Horizontal; Phylogeny; Plants, Genetically Modified; Sequence Analysis, DNA	Lohtander	Katileena	not_in_Pezizomycotina	Into bacteria and plants
602	18404212	10.1371/journal.pgen.1000046	Genomic islands in the pathogenic filamentous fungus Aspergillus fumigatus.	2008	6	12	PLoS genetics	Allergens; Aspergillus; Aspergillus fumigatus; Chromosomes, Fungal; Eurotiales; Evolution, Molecular; Fungal Proteins; Genome, Fungal; Genomic Islands; Humans; Phylogeny; Species Specificity; Virulence	Fedorova	Natalie D	abstract_not_HGT	They do not supprt hgt
603	18384660	10.1111/j.1462-5822.2008.01153.x	Host-specific toxins: effectors of necrotrophic pathogenicity.	2008	9	9	Cellular microbiology	Fungal Proteins; Fungi; Gene Transfer, Horizontal; Mycotoxins; Plant Diseases; Quantitative Trait Loci; Triticum	Friesen	Timothy L	not_interkingdom	Toxa gene is not interkingdome example recent lateral gene transfer of the ToxA gene from S. nodorum to Pyrenophora tritici-repentis
604	18312397	10.1111/j.1462-2920.2007.01561.x	The presence of a virulence locus discriminates Fusarium oxysporum isolates causing tomato wilt from other isolates.	2008	6	13	Environmental microbiology	Blotting, Southern; Chromosomes, Fungal; DNA, Fungal; Fungal Proteins; Fusarium; Genes, Fungal; Genome, Fungal; Solanum lycopersicum; Phylogeny; Plant Diseases; Polymerase Chain Reaction; Sequence Analysis, DNA; Virulence; Virulence Factors	van der Does	H Charlotte	not_interkingdom	Thet mention studied only Fuasarium
605	18257678	10.1094/MPMI-21-3-0287	Recent fungal diseases of crop plants: is lateral gene transfer a common theme?	2008	7	25	Molecular plant-microbe interactions : MPMI	Fungal Proteins; Gene Transfer, Horizontal; Genes, Fungal; Oomycetes; Plant Diseases; Species Specificity	Oliver	Richard P	not_interkingdom	Toxa gene candidate again between fungi
606	16191635	10.1098/rspb.2005.3226	Gene transfer from a parasitic flowering plant to a fern.	2006	4	19	Proceedings. Biological sciences	Ferns; Gene Transfer, Horizontal; Geography; Likelihood Functions; Loranthaceae; Magnoliopsida; Models, Genetic; Phylogeny	Davis	Charles C	not_in_Pezizomycotina	Into plant Botrychium virginianum
607	15947202	10.1128/EC.4.6.1102-1115.2005	Contribution of horizontal gene transfer to the evolution of Saccharomyces cerevisiae.	2005	9	30	Eukaryotic cell	Amino Acid Sequence; Bayes Theorem; Crosses, Genetic; Dihydroorotate Dehydrogenase; Evolution, Molecular; Fungal Proteins; Gene Transfer, Horizontal; Genes, Fungal; Genetic Complementation Test; Genome, Fungal; Molecular Sequence Data; Oxidoreductases Acting on CH-CH Group Donors; Phylogeny; Saccharomyces cerevisiae; Saccharomycetales; Sequence Analysis, DNA; Sequence Homology, Amino Acid; Sulfat…	Hall	Charles	not_in_Pezizomycotina	Into Saccharomyces cerevisiae
608	15130831		Innovation from reduction: gene loss, domain loss and sequence divergence in genome evolution.	2006	3	7	Applied bioinformatics	Chromosome Mapping; Evolution, Molecular; Fungal Proteins; Gene Deletion; Genetic Variation; Genome, Fungal; Models, Genetic; Protein Structure, Tertiary; Proteome; Structure-Activity Relationship	Braun	Edward L	abstract_not_HGT	The paper is more related with the contribution on gene loss in evolution of S. cerevisiae
609	12925899	10.1007/s00294-003-0428-x	Expression profiles of pea pathogenicity ( PEP) genes in vivo and in vitro, characterization of the flanking regions of the PEP cluster and evidence that the PEP cluster region resulted from horizontal gene transfer in the fungal pathogen Nectria haematococca.	2004	7	14	Current genetics	Actins; Base Composition; Cluster Analysis; Codon; DNA Primers; DNA, Complementary; DNA, Intergenic; Gene Expression Profiling; Gene Transfer, Horizontal; Genes, Fungal; Hypocreales; Peas; Plant Roots; Pterocarpans; RNA, Messenger; Reverse Transcriptase Polymerase Chain Reaction; Sequence Analysis, DNA	Liu	Xiaoguang	not_candidates_available	PEP genes but not findable
610	12716988	10.1093/molbev/msg107	Genome-wide survey for genes horizontally transferred from cellular organisms to baculoviruses.	2004	3	1	Molecular biology and evolution	Animals; Baculoviridae; DNA Helicases; DNA Ligases; DNA-Binding Proteins; Gene Transfer, Horizontal; Genome; Glucuronosyltransferase; Humans; Inhibitor of Apoptosis Proteins; Nuclear Proteins; Phylogeny; Ribonucleotide Reductases; Transcription Factors; Viral Proteins	Hughes	Austin L	not_in_Pezizomycotina	Into baculoviruses
611	12242011	10.1016/s0378-1119(02)00804-1	Fructose-1,6-bisphosphate aldolases in amitochondriate protists constitute a single protein subfamily with eubacterial relationships.	2003	1	23	Gene	Amino Acid Sequence; Animals; DNA, Complementary; DNA, Protozoan; Diplomonadida; Entamoeba histolytica; Eukaryota; Fructose-Bisphosphate Aldolase; Molecular Sequence Data; Phylogeny; Sequence Alignment; Sequence Analysis, DNA; Sequence Homology, Amino Acid; Trichomonas vaginalis	S&#xe1;nchez	Lidya	not_in_Pezizomycotina	Into protists
612	10779483	10.1101/gr.10.4.416	Large-scale comparison of fungal sequence information: mechanisms of innovation in Neurospora crassa and gene loss in Saccharomyces cerevisiae.	2000	6	9	Genome research	Aspergillus nidulans; DNA, Fungal; Databases, Factual; Evolution, Molecular; Expressed Sequence Tags; Fungal Proteins; Gene Deletion; Genes, Fungal; Genetic Variation; Genome, Fungal; Neurospora crassa; Saccharomyces cerevisiae; Sequence Homology, Nucleic Acid	Braun	E L	not_interkingdom	Cases not interkingdom
613	9762900	10.1016/s0014-5793(98)01061-8	The mystery of the trichothecene 3-O-acetyltransferase gene. Analysis of the region around Tri101 and characterization of its homologue from Fusarium sporotrichioides.	1998	10	22	FEBS letters	Acetyltransferases; Amino Acid Sequence; Chromosome Mapping; Fusarium; Gene Expression Regulation, Plant; Genes, Fungal; Molecular Sequence Data; Multigene Family; Sequence Alignment; Trichothecenes	Kimura	M	not_interkingdom	Between Fusarium
614	9287428	10.1093/oxfordjournals.molbev.a025838	Phylogenetic relationships among prokaryotic and eukaryotic catalases.	1997	9	24	Molecular biology and evolution	Amino Acid Sequence; Animals; Bacteria; Base Composition; Catalase; DNA; Fungi; Molecular Sequence Data; Mutation; Phylogeny; Plants	Klotz	M G	not_in_Pezizomycotina	Also in Saccharomycotina
615	8696689	10.1016/S0944-5013(96)80034-6	Gypsy-class retrotransposon sequences in organisms related to the leaf mould fungus, Cladosporium fulvum.	1996	9	5	Microbiological research	Amino Acid Sequence; Base Sequence; Cladosporium; Gene Transfer, Horizontal; Molecular Sequence Data; Phylogeny; RNA-Directed DNA Polymerase; Retroelements	Curtis	M D	abstract_not_HGT	They do not support hgt
616	8297343	10.1042/bj2970359	Intronless celB from the anaerobic fungus Neocallimastix patriciarum encodes a modular family A endoglucanase.	1994	3	1	The Biochemical journal	Amino Acid Sequence; Animals; Base Sequence; Cellulase; Cloning, Molecular; Fungi; Genes, Fungal; Introns; Molecular Sequence Data; Restriction Mapping; Rumen; Sequence Alignment; Sequence Homology, Amino Acid; Sheep	Zhou	L	not_in_Pezizomycotina	CelB gene into chitridiomycota Neocallimastix patriciarum- for the model
617	2263192	10.1093/oxfordjournals.molbev.a040615	Evolution of isopenicillin N synthase genes may have involved horizontal gene transfer.	1991	2	7	Molecular biology and evolution	Amino Acid Sequence; Bacteria; Biological Evolution; Fungi; Genes, Bacterial; Genes, Fungal; Molecular Sequence Data; Oxidoreductases; Transfection	Landan	G	duplicate_candidate	The ipns candidate same case in 8662005
618	34582709	10.1098/rsob.210099	Genome organization and evolution of a eukaryotic nicotinate co-inducible pathway.	2022	2	7	Open biology	Aspergillus nidulans; ascomycetes; eukaryotic nicotinate utilization; gene cluster co-regulation; gene cluster evolution; horizontal gene transmission; Aspergillus nidulans; Eukaryota; Evolution, Molecular; Fungal Proteins; Gene duplicatelication; Gene Expression Regulation, Fungal; Multigene Family; Niacin; Phylogeny	Bokor	Eszter	not_in_Pezizomycotina	Also in Taphrinomycotina, Saccharomycotina

## Sheet: Table S2
Table S3. Patterns observed in phylogenetic analysis for Darkhorse HGT Candidates (de novo approach)
NCBI_id	Direction	Pattern
AEI26010	bact_to_fungi	No_HGT
AEJ72892	bact_to_fungi	No_HGT
AEJ72894	bact_to_fungi	No_HGT
AEJ72900	bact_to_fungi	No_HGT
AEJ72919	bact_to_fungi	No_HGT
AEJ72920	bact_to_fungi	No_HGT
AEJ72929	bact_to_fungi	No_HGT
AEM76962	bact_to_fungi	No_HGT
AEO55424	metazoa_to_fungi	No_HGT		Summary
APC57595	bact_to_fungi	No_HGT
BAE59540	bact_to_fungi	No_HGT		Pattern	Fig. 1 pattern equivalence	#
CAA38795	bact_to_fungi	No_HGT		Homologous_from_distantly_related_classes_or_phyla	3	10
CAA47754	bact_to_fungi	No_HGT		HGT	1	1
CAB37186	bact_to_fungi	No_HGT		No_HGT	2	134
CAK96875	bact_to_fungi	Potential_contamination		Potential_contamination	4	101
CCC05617	bact_to_fungi	Potential_contamination		Total		246
CCC05619	bact_to_fungi	Potential_contamination
CCC05620	bact_to_fungi	Potential_contamination
CCC05632	bact_to_fungi	Potential_contamination
CCC05675	bact_to_fungi	Potential_contamination
CCC05706	bact_to_fungi	Potential_contamination
CCC05715	bact_to_fungi	Potential_contamination
CCC05716	bact_to_fungi	Potential_contamination
CCC05729	bact_to_fungi	Potential_contamination
CCC05735	bact_to_fungi	Potential_contamination
CCC05737	bact_to_fungi	Potential_contamination
CCC05740	bact_to_fungi	Potential_contamination
CCC05745	bact_to_fungi	Potential_contamination
CCC05752	bact_to_fungi	Potential_contamination
CCC05754	bact_to_fungi	Potential_contamination
CCC05761	bact_to_fungi	Potential_contamination
CCC05776	bact_to_fungi	Potential_contamination
CCC05778	bact_to_fungi	Potential_contamination
CCC14605	bact_to_fungi	Potential_contamination
CCC14606	bact_to_fungi	Potential_contamination
CCC14611	bact_to_fungi	Potential_contamination
CCC14612	bact_to_fungi	Potential_contamination
CCC14775	bact_to_fungi	No_HGT
CCF36198	several_kingdoms_to_fungi	No_HGT
CEJ62933	bact_to_fungi	Potential_contamination
CEJ62934	bact_to_fungi	Potential_contamination
CEJ62935	bact_to_fungi	Potential_contamination
CEJ62936	bact_to_fungi	Potential_contamination
CEJ62947	bact_to_fungi	Potential_contamination
CRG92929	bact_to_fungi	Potential_contamination
CRK22920	archaea_to_fungi	No_HGT
CRK35267	bact_to_fungi	No_HGT
EAA34247	bact_to_fungi	No_HGT
EAQ84402	bact_to_fungi	Homologous_from_distantly_related_classes_or_phyla
EAW08583	bact_to_fungi	No_HGT
EED44706	bact_to_fungi	Potential_contamination
EED44707	bact_to_fungi	Potential_contamination
EED45029	bact_to_fungi	No_HGT
EED51137	bact_to_fungi	No_HGT
EED52087	bact_to_fungi	No_HGT
EEU34089	bact_to_fungi	No_HGT
EFQ24841	bact_to_fungi	No_HGT
EFQ87195	bact_to_fungi	No_HGT
EFQ91084	bact_to_fungi	No_HGT
EFY85310	bact_to_fungi	Homologous_from_distantly_related_classes_or_phyla
EGU76839	bact_to_fungi	No_HGT
EGU83363	bact_to_fungi	No_HGT
EGU84956	bact_to_fungi	No_HGT
EGX45094	bact_to_fungi	No_HGT
EGX45489	bact_to_fungi	No_HGT
EGX48435	bact_to_fungi	No_HGT
EGX49805	bact_to_fungi	No_HGT
EGX52451	bact_to_fungi	No_HGT
EGX52552	bact_to_fungi	Potential_contamination
EGX52553	bact_to_fungi	Potential_contamination
EGX54119	bact_to_fungi	No_HGT
EGX87621	bact_to_fungi	No_HGT
EGZ70911	bact_to_fungi	No_HGT
EHK51157	bact_to_fungi	No_HGT
EKG08841	several_kingdoms_to_fungi	No_HGT
EKG08909	bact_to_fungi	Potential_contamination
EMD85028	bact_to_fungi	No_HGT
EMD85945	plant_to_fungi	No_HGT
EMD93446	plant_to_fungi	No_HGT
EMF08756	bact_to_fungi	No_HGT
EMT63604	bact_to_fungi	No_HGT
EMT68069	bact_to_fungi	No_HGT
ENH62594	bact_to_fungi	No_HGT
ENH65419	bact_to_fungi	No_HGT
ENH68838	bact_to_fungi	No_HGT
EPE32803	bact_to_fungi	No_HGT
EPS32030	bact_to_fungi	No_HGT
EPS32043	bact_to_fungi	No_HGT
EPS32044	plant_to_fungi	No_HGT
EPS32045	bact_to_fungi	No_HGT
EQB47033	bact_to_fungi	Potential_contamination
EQB47035	bact_to_fungi	Potential_contamination
EQB48863	bact_to_fungi	Potential_contamination
EQB49680	bact_to_fungi	Potential_contamination
EQB53828	bact_to_fungi	No_HGT
EQK98910	bact_to_fungi	No_HGT
EQK98913	plant_to_fungi	No_HGT
EQK99821	bact_to_fungi	No_HGT
EQL02364	bact_to_fungi	No_HGT
EQL02365	bact_to_fungi	No_HGT
EQL03042	bact_to_fungi	No_HGT
ETS81808	bact_to_fungi	No_HGT
EUC27147	bact_to_fungi	No_HGT
EUC31191	bact_to_fungi	No_HGT
EWG39554	plant_to_fungi	No_HGT
EWG40287	bact_to_fungi	No_HGT
EWG42777	bact_to_fungi	No_HGT
EWY88991	bact_to_fungi	No_HGT
EWY90871	bact_to_fungi	No_HGT
EWZ02585	bact_to_fungi	No_HGT
GAW25980	several_kingdoms_to_fungi	Homologous_from_distantly_related_classes_or_phyla
KAA8893860	several_kingdoms_to_fungi	No_HGT
KAB8203777	bact_to_fungi	No_HGT
KAB8219465	bact_to_fungi	No_HGT
KAB8227358	bact_to_fungi	No_HGT
KAB8240097	bact_to_fungi	No_HGT
KAB8264272	bact_to_fungi	No_HGT
KAE8133809	bact_to_fungi	No_HGT
KAE8167865	bact_to_fungi	No_HGT
KAE8361477	bact_to_fungi	No_HGT
KAE8373864	bact_to_fungi	No_HGT
KAF2867807	bact_to_fungi	HGT
KDN68594	bact_to_fungi	No_HGT
KFZ02890	bact_to_fungi	No_HGT
KIN06857	bact_to_fungi	No_HGT
KIW11027	bact_to_fungi	No_HGT
KJK60778	bact_to_fungi	No_HGT
KKY14938	several_kingdoms_to_fungi	Potential_contamination
KKY14939	bact_to_fungi	Potential_contamination
KMU75267	bact_to_fungi	Potential_contamination
KMU76118	bact_to_fungi	Potential_contamination
KMU76121	bact_to_fungi	Potential_contamination
KNA99591	bact_to_fungi	No_HGT
KNB02586	bact_to_fungi	No_HGT
KNB05243	bact_to_fungi	No_HGT
KPM36340	sar_to_fungi	No_HGT
KUM59616	bact_to_fungi	No_HGT
KXT04062	plant_to_fungi	No_HGT
OAA34552	bact_to_fungi	Homologous_from_distantly_related_classes_or_phyla
OAA65313	bact_to_fungi	Homologous_from_distantly_related_classes_or_phyla
OAG05459	bact_to_fungi	Homologous_from_distantly_related_classes_or_phyla
OAG13539	bact_to_fungi	No_HGT
OAG13553	bact_to_fungi	No_HGT
OAG13589	bact_to_fungi	No_HGT
OAG13596	bact_to_fungi	No_HGT
OAG23012	bact_to_fungi	No_HGT
OAG23014	bact_to_fungi	No_HGT
OAG23022	bact_to_fungi	No_HGT
OAG24496	bact_to_fungi	No_HGT
OAQ57238	bact_to_fungi	No_HGT
OAQ57937	bact_to_fungi	No_HGT
OAQ63867	bact_to_fungi	No_HGT
OAQ75893	bact_to_fungi	No_HGT
OAQ77865	bact_to_fungi	No_HGT
OAQ81693	several_kingdoms_to_fungi	No_HGT
OAQ84353	bact_to_fungi	No_HGT
OAQ88193	bact_to_fungi	No_HGT
OAQ95610	bact_to_fungi	No_HGT
OBT69206	several_kingdoms_to_fungi	No_HGT
OGM49770	bact_to_fungi	No_HGT
OJD28593	bact_to_fungi	Potential_contamination
OJD28596	bact_to_fungi	Potential_contamination
OJD28597	bact_to_fungi	Potential_contamination
OJD28603	several_kingdoms_to_fungi	Potential_contamination
OJD29193	sar_to_fungi	No_HGT
OJJ41970	several_kingdoms_to_fungi	No_HGT
OJJ44073	several_kingdoms_to_fungi	No_HGT
OJJ61697	bact_to_fungi	No_HGT
OOF89854	bact_to_fungi	Potential_contamination
OOF90473	bact_to_fungi	Potential_contamination
OOF90474	several_kingdoms_to_fungi	Potential_contamination
OOF90475	bact_to_fungi	Potential_contamination
OOF90476	bact_to_fungi	Potential_contamination
OOF90477	bact_to_fungi	Potential_contamination
OOF90479	bact_to_fungi	Potential_contamination
OOF90487	bact_to_fungi	Potential_contamination
OOO15185	bact_to_fungi	No_HGT
OQD98734	several_kingdoms_to_fungi	No_HGT
PCD41346	bact_to_fungi	No_HGT
PNP75179	plant_to_fungi	No_HGT
PNP77248	bact_to_fungi	No_HGT
PNP77938	bact_to_fungi	No_HGT
POS76181	bact_to_fungi	No_HGT
PPJ59013	bact_to_fungi	No_HGT
PSK46672	several_kingdoms_to_fungi	Potential_contamination
PSN70973	bact_to_fungi	No_HGT
PSN74715	bact_to_fungi	No_HGT
RAR02177	bact_to_fungi	No_HGT
RAR02179	bact_to_fungi	No_HGT
RAR02180	bact_to_fungi	No_HGT
RDW59404	bact_to_fungi	No_HGT
RJE16699	several_kingdoms_to_fungi	No_HGT
RJE17647	bact_to_fungi	Potential_contamination
RMJ05178	several_kingdoms_to_fungi	Potential_contamination
RMJ10533	several_kingdoms_to_fungi	Homologous_from_distantly_related_classes_or_phyla
RMJ20019	bact_to_fungi	Potential_contamination
RMJ20352	several_kingdoms_to_fungi	Potential_contamination
RMJ20361	bact_to_fungi	Potential_contamination
RMJ20428	bact_to_fungi	Potential_contamination
RMJ20448	bact_to_fungi	Potential_contamination
RMJ20493	bact_to_fungi	Potential_contamination
RMJ20512	bact_to_fungi	Potential_contamination
RMJ20514	bact_to_fungi	Potential_contamination
RMJ20557	bact_to_fungi	Potential_contamination
RMJ20564	bact_to_fungi	Potential_contamination
RMJ20575	bact_to_fungi	Potential_contamination
RMJ20576	bact_to_fungi	Potential_contamination
RMJ20590	bact_to_fungi	Potential_contamination
RMJ20603	bact_to_fungi	Potential_contamination
RMJ20604	bact_to_fungi	Potential_contamination
RMJ20635	bact_to_fungi	Potential_contamination
RMJ20653	bact_to_fungi	Potential_contamination
RMJ20661	bact_to_fungi	Potential_contamination
RMJ20664	several_kingdoms_to_fungi	Potential_contamination
RMJ20676	bact_to_fungi	Potential_contamination
RMJ20681	bact_to_fungi	Potential_contamination
RMJ20690	bact_to_fungi	Potential_contamination
RMJ20715	bact_to_fungi	Potential_contamination
RMJ20721	bact_to_fungi	Potential_contamination
RMJ20724	bact_to_fungi	Potential_contamination
RMJ20725	bact_to_fungi	Potential_contamination
RMJ20739	bact_to_fungi	Potential_contamination
RMJ20743	bact_to_fungi	Potential_contamination
RMJ20759	bact_to_fungi	Potential_contamination
RMJ20946	bact_to_fungi	Potential_contamination
RMJ21198	bact_to_fungi	Potential_contamination
RMJ21199	bact_to_fungi	Potential_contamination
RMJ21201	bact_to_fungi	Potential_contamination
RMJ21202	bact_to_fungi	Potential_contamination
ROV86456	several_kingdoms_to_fungi	Potential_contamination
ROV86631	several_kingdoms_to_fungi	Potential_contamination
RZR63803	bact_to_fungi	Homologous_from_distantly_related_classes_or_phyla
RZR66585	several_kingdoms_to_fungi	No_HGT
RZR68534	bact_to_fungi	Homologous_from_distantly_related_classes_or_phyla
RZR69541	bact_to_fungi	No_HGT
RZR69872	bact_to_fungi	Homologous_from_distantly_related_classes_or_phyla
RZR70247	bact_to_fungi	No_HGT
TID02864	bact_to_fungi	Potential_contamination
TID02865	bact_to_fungi	No_HGT
TQB67431	bact_to_fungi	Potential_contamination
TQB67434	bact_to_fungi	Potential_contamination
TQB67435	bact_to_fungi	Potential_contamination
TQB67471	bact_to_fungi	Potential_contamination
TQN63560	several_kingdoms_to_fungi	Potential_contamination
TQS39022	bact_to_fungi	Potential_contamination
TVY53095	bact_to_fungi	No_HGT

## Sheet: Table S3
Table S5. Fungal protein involved in event HGT 1
Protein	Annotation	Organism	Lifestyle	Reference for annotation
KAF2867807	HD domain-containing protein	Massariosphaeria phaeospora	Saprophytic	PMID:34094591

## Sheet: Table S4
Table S4. Patterns observed in phylogenetic analysis of bibliographic candidates
Pubmed_id	NCBI_id	Direction	Pattern
10692479-1	CAB44651.1	bact_to_fungi	No_HGT
19212443-1	ABS11017.1	bact_to_fungi	No_HGT
19212443-2	ABS11018.1	bact_to_fungi	No_HGT
19776768-1	AKS25185.1	bact_to_fungi	Homologous_from_distantly_related_classes_or_phyla
19969385-10	Q4WBU1	bact_to_fungi	No_HGT
19969385-11	Q4WC03	bact_to_fungi	No_HGT
19969385-12	Q4WFW8	bact_to_fungi	No_HGT		Summary
19969385-14	Q4WXG7	bact_to_fungi	No_HGT
19969385-15	Q4X1L0	bact_to_fungi	No_HGT
19969385-16	Q4X1L1	bact_to_fungi	No_HGT		Pattern	Fig. 1 pattern equivalence	Count
19969385-19	Q6CGW9	bact_to_fungi	No_HGT		Homologous_from_distantly_related_classes_or_phyla	3	21
19969385-1	NW_001517107.1	bact_to_fungi	No_HGT		HGT	1	7
19969385-20	SNU03544.1	bact_to_fungi	No_HGT		no_enough_Blast_hits	-	2
19969385-22	SNU09219.1	bact_to_fungi	No_HGT		No_HGT	2	243
19969385-23	XP_001262227.1	bact_to_fungi	No_HGT		Potential_contamination	3	2
19969385-24	XP_001262956.1	bact_to_fungi	No_HGT		Total		275
19969385-25	XP_001267547.1	bact_to_fungi	No_HGT
19969385-26	XP_001276686.1	bact_to_fungi	No_HGT
19969385-27	XP_002543700.1	bact_to_fungi	No_HGT
19969385-28	XP_002582854.1	bact_to_fungi	No_HGT
19969385-29	XP_002583225.1	bact_to_fungi	No_HGT
19969385-2	CAK97283.1	bact_to_fungi	No_HGT
19969385-30	XP_002585215.1	bact_to_fungi	No_HGT
19969385-32	XP_003714388.1	bact_to_fungi	No_HGT
19969385-33	XP_003718985.1	bact_to_fungi	No_HGT
19969385-34	XP_658347.1	bact_to_fungi	No_HGT
19969385-35	Q2UN51	bact_to_fungi	No_HGT
19969385-36	EAS36626.3	bact_to_fungi	No_HGT
19969385-37	Q55KD9	bact_to_fungi	No_HGT
19969385-38	Q6BHZ0	bact_to_fungi	No_HGT
19969385-39	Q6BT83	bact_to_fungi	No_HGT
19969385-3	EAW10817.1	bact_to_fungi	No_HGT
19969385-42	XP_018236379.1	bact_to_fungi	No_HGT
19969385-43	XP_018752095.1	bact_to_fungi	No_HGT
19969385-44	XP_018753880.1	bact_to_fungi	No_HGT
19969385-45	XP_018754877.1	bact_to_fungi	No_HGT
19969385-46	XP_018756204.1	bact_to_fungi	No_HGT
19969385-47	XP_018758481.1	bact_to_fungi	No_HGT
19969385-48	Q4HUA3	bact_to_fungi	Homologous_from_distantly_related_classes_or_phyla
19969385-49	Q4HUF8	bact_to_fungi	No_HGT
19969385-4	EAW12188.1	bact_to_fungi	No_HGT
19969385-50	Q4I1K0	bact_to_fungi	No_HGT
19969385-51	Q4IK06	bact_to_fungi	No_HGT
19969385-52	Q4ILT3	bact_to_fungi	No_HGT
19969385-53	Q4IRS4	bact_to_fungi	No_HGT
19969385-54	XP_059602661.1	bact_to_fungi	No_HGT
19969385-55	XP_452610.1	bact_to_fungi	Homologous_from_distantly_related_classes_or_phyla
19969385-57	XP_059606201.1	bact_to_fungi	No_HGT
19969385-58	XP_681629.1	bact_to_fungi	No_HGT
19969385-59	XP_681176.1	bact_to_fungi	No_HGT
19969385-5	EAW12366.1	bact_to_fungi	No_HGT
19969385-60	XP_660192.1	bact_to_fungi	No_HGT
19969385-61	XP_657684.1	bact_to_fungi	No_HGT
19969385-62	XP_658110.2	bact_to_fungi	No_HGT
19969385-6	EAW14626.1	bact_to_fungi	No_HGT
19969385-7	EAW15365.1	bact_to_fungi	No_HGT
19969385-9	Q4WAE7	bact_to_fungi	No_HGT
23095575-1	WP_011028391.1	bact_to_fungi	No_HGT
24807742-1	XP_959745.1	bact_to_fungi	No_HGT
24807742-2	AAV91787.1	bact_to_fungi	No_HGT
24807742-3	AAR90278.1	bact_to_fungi	No_HGT
24927540-1	XP_752404.1	bact_to_fungi	No_HGT
24927540-2	XP_753141.2	bact_to_fungi	No_HGT
24990771-1	AFD97973.1	bact_to_fungi	No_HGT
25068406-1	WP_015309765.1	bact_to_fungi	No_HGT
25068406-2	MBQ1969167.1	bact_to_fungi	No_HGT
25068406-3	WP_015309767.1	bact_to_fungi	Potential_contamination
25068406-5	WP_015309764.1	bact_to_fungi	No_HGT
25261942-1	XP_754134.1	bact_to_fungi	No_HGT
25555398-1	NW_007361007.1	bact_to_fungi	No_HGT
25555398-2	NW_007361228.1	bact_to_fungi	No_HGT
25555398-3	NW_007361248.1	bact_to_fungi	No_HGT
25555398-4	CACQ02002010.1	bact_to_fungi	No_HGT
25555398-5	NW_007361054.1	bact_to_fungi	No_HGT
25555398-7	NW_007361213.1	bact_to_fungi	No_HGT
25555398-8	NW_007361041.1	bact_to_fungi	No_HGT
25555398-9	NW_007361026.1	bact_to_fungi	No_HGT
27634406-10	KUI67325.1	bact_to_fungi	No_HGT
27634406-11	KUI67499.1	bact_to_fungi	No_HGT
27634406-12	KUI67686.1	bact_to_fungi	No_HGT
27634406-13	KUI67761.1	bact_to_fungi	No_HGT
27634406-14	KUI68952.1	bact_to_fungi	No_HGT
27634406-15	KUI69068.1	bact_to_fungi	No_HGT
27634406-16	KUI69083.1	bact_to_fungi	No_HGT
27634406-17	KUI69650.1	bact_to_fungi	No_HGT
27634406-18	KUI69885.1	bact_to_fungi	No_HGT
27634406-19	KUI70044.1	bact_to_fungi	No_HGT
27634406-1	KUI64622.1	bact_to_fungi	No_HGT
27634406-20	KUI70216.1	bact_to_fungi	No_HGT
27634406-21	KUI70981.1	bact_to_fungi	Homologous_from_distantly_related_classes_or_phyla
27634406-22	KUI71280.1	bact_to_fungi	No_HGT
27634406-23	KUI73280.1	bact_to_fungi	No_HGT
27634406-24	KUI73362.1	bact_to_fungi	Homologous_from_distantly_related_classes_or_phyla
27634406-25	KUI74494.1	bact_to_fungi	HGT
27634406-26	KUI64544.1	bact_to_fungi	No_HGT
27634406-27	KUI63871.1	bact_to_fungi	No_HGT
27634406-28	KUI64210.1	bact_to_fungi	No_HGT
27634406-29	CM003103.1	bact_to_fungi	No_HGT
27634406-2	KUI64659.1	bact_to_fungi	No_HGT
27634406-30	CM003100.1	bact_to_fungi	No_HGT
27634406-31	KUI63609.1	bact_to_fungi	No_HGT
27634406-3	KUI65030.1	bact_to_fungi	No_HGT
27634406-4	KUI65171.1	bact_to_fungi	No_HGT
27634406-5	KUI65958.1	bact_to_fungi	No_HGT
27634406-6	KUI66142.1	bact_to_fungi	No_HGT
27634406-7	KUI66626.1	bact_to_fungi	No_HGT
27634406-8	KUI66641.1	bact_to_fungi	Homologous_from_distantly_related_classes_or_phyla
27634406-9	KUI66768.1	bact_to_fungi	No_HGT
28900256-10	OQV05612.1	bact_to_fungi	No_HGT
28900256-11	OQV05613.1	bact_to_fungi	No_HGT
28900256-12	OQU93939.1	bact_to_fungi	No_HGT
28900256-13	OQV06630.1	bact_to_fungi	Homologous_from_distantly_related_classes_or_phyla
28900256-14	OQV06635.1	bact_to_fungi	No_HGT
28900256-15	OQV07699.1	bact_to_fungi	No_HGT
28900256-16	OQV07700.1	bact_to_fungi	No_HGT
28900256-17	OQU93941.1	bact_to_fungi	No_HGT
28900256-18	OQU93945.1	bact_to_fungi	No_HGT
28900256-19	OQU93949.1	bact_to_fungi	No_HGT
28900256-1	OQU93938.1	bact_to_fungi	No_HGT
28900256-20	OQU96063.1	bact_to_fungi	No_HGT
28900256-21	OQU96069.1	bact_to_fungi	No_HGT
28900256-22	OQU97771.1	bact_to_fungi	No_HGT
28900256-23	OQU97773.1	bact_to_fungi	Homologous_from_distantly_related_classes_or_phyla
28900256-24	OQU93937.1	bact_to_fungi	No_HGT
28900256-2	OQU99154.1	bact_to_fungi	No_HGT
28900256-3	OQU99156.1	bact_to_fungi	No_HGT
28900256-4	OQV00733.1	bact_to_fungi	No_HGT
28900256-5	OQV00737.1	bact_to_fungi	HGT
28900256-6	OQV02097.1	bact_to_fungi	No_HGT
28900256-7	OQV02099.1	bact_to_fungi	No_HGT
28900256-8	OQV02397.1	bact_to_fungi	No_HGT
28900256-9	OQV02400.1	bact_to_fungi	No_HGT
30548092-1	7BWY_C	bact_to_fungi	Homologous_from_distantly_related_classes_or_phyla
30793159-1	KDN68596.1	bact_to_fungi	No_HGT
30948646-10	XP_007823882.1	bact_to_fungi	Homologous_from_distantly_related_classes_or_phyla
30948646-11	EFY95951.2	bact_to_fungi	No_HGT
30948646-12	XP_007824794.1	bact_to_fungi	No_HGT
30948646-13	XP_007824873.1	bact_to_fungi	No_HGT
30948646-14	XP_007825541.1	bact_to_fungi	No_HGT
30948646-15	XP_007825826.1	bact_to_fungi	No_HGT
30948646-1	XP_007817175.1	bact_to_fungi	No_HGT
30948646-2	XP_007817569.1	bact_to_fungi	No_HGT
30948646-3	XP_007817602.1	bact_to_fungi	No_HGT
30948646-4	XP_007821433.1	bact_to_fungi	No_HGT
30948646-5	XP_007821841.1	bact_to_fungi	No_HGT
30948646-6	XP_007822163.1	bact_to_fungi	No_HGT
30948646-7	XP_007822723.1	bact_to_fungi	No_HGT
30948646-8	XP_007822829.1	bact_to_fungi	No_HGT
30948646-9	XP_007823060.1	bact_to_fungi	No_HGT
30953838-10	XP_018760140.1	bact_to_fungi	No_HGT
30953838-11	XP_018760890.1	bact_to_fungi	No_HGT
30953838-12	XP_018761655.1	bact_to_fungi	No_HGT
30953838-1	XP_018744754.1	bact_to_fungi	No_HGT
30953838-2	XP_018747505.1	bact_to_fungi	No_HGT
30953838-3	XP_018753892.1	bact_to_fungi	No_HGT
30953838-4	XP_018755354.1	bact_to_fungi	No_HGT
30953838-5	XP_018757757.1	bact_to_fungi	No_HGT
30953838-6	XP_018757938.1	bact_to_fungi	No_HGT
30953838-7	XP_018758405.1	bact_to_fungi	No_HGT
30953838-8	XP_018759666.1	bact_to_fungi	No_HGT
30953838-9	XP_018760042.1	bact_to_fungi	No_HGT
31239482-1	KID95099.1	bact_to_fungi	No_HGT
31764979-1	WP_108439341.1	bact_to_fungi	No_HGT
31764979-2	WP_087098190.1	bact_to_fungi	No_HGT
31764979-3	WP_066531526.1	bact_to_fungi	No_HGT
31764979-4	WP_067140815.1	bact_to_fungi	HGT
31764979-5	WP_013568113.1	bact_to_fungi	No_HGT
31764979-6	KFE72029.1	bact_to_fungi	Homologous_from_distantly_related_classes_or_phyla
32038517-1	WP_090860924.1	bact_to_fungi	Homologous_from_distantly_related_classes_or_phyla
32941984-10	OQE32101.1	bact_to_fungi	No_HGT
32941984-11	OQE44164.1	bact_to_fungi	No_HGT
32941984-12	OQE41184.1	bact_to_fungi	No_HGT
32941984-13	OQE18854.1	bact_to_fungi	Homologous_from_distantly_related_classes_or_phyla
32941984-14	CRL27897.1	bact_to_fungi	No_HGT
32941984-15	OQD82146.1	bact_to_fungi	No_HGT
32941984-16	OKP11010.1	bact_to_fungi	No_HGT
32941984-17	XP_016602920.1	bact_to_fungi	No_HGT
32941984-18	KXG45488.1	bact_to_fungi	HGT
32941984-19	OQE16981.1	bact_to_fungi	HGT
32941984-1	XP_016595647.1	bact_to_fungi	No_HGT
32941984-20	CRL19421.1	bact_to_fungi	No_HGT
32941984-21	OQE28238.1	bact_to_fungi	No_HGT
32941984-22	OGE49769.1	bact_to_fungi	No_HGT
32941984-23	OQE32103.1	bact_to_fungi	No_HGT
32941984-24	OKO95632.1	bact_to_fungi	No_HGT
32941984-25	CEJ60764.1	bact_to_fungi	No_HGT
32941984-26	CEJ61593.1	bact_to_fungi	No_HGT
32941984-27	CEO58473.1	bact_to_fungi	No_HGT
32941984-28	OKP10655.1	bact_to_fungi	No_HGT
32941984-29	KGO55260.1	bact_to_fungi	No_HGT
32941984-2	CEJ62828.1	bact_to_fungi	No_HGT
32941984-30	KXG49681.1	bact_to_fungi	Homologous_from_distantly_related_classes_or_phyla
32941984-31	KZZ87186.1	bact_to_fungi	No_HGT
32941984-32	OGE47479.1	bact_to_fungi	No_HGT
32941984-33	OGE54967.1	bact_to_fungi	Homologous_from_distantly_related_classes_or_phyla
32941984-34	OQE32363.1	bact_to_fungi	No_HGT
32941984-35	OKO99005.1	bact_to_fungi	No_HGT
32941984-36	OQD60890.1	bact_to_fungi	No_HGT
32941984-37	OQD75660.1	bact_to_fungi	No_HGT
32941984-39	OQE15413.1	bact_to_fungi	no_enough_Blast_hits
32941984-3	OQE22296.1	bact_to_fungi	No_HGT
32941984-40	OQE15702.1	bact_to_fungi	No_HGT
32941984-41	OQE21547.1	bact_to_fungi	no_enough_Blast_hits
32941984-42	OQE22264.1	bact_to_fungi	No_HGT
32941984-43	OQE23018.1	bact_to_fungi	No_HGT
32941984-44	OQE93039.1	bact_to_fungi	No_HGT
32941984-45	OQE83802.1	bact_to_fungi	No_HGT
32941984-46	OQD91040.1	bact_to_fungi	No_HGT
32941984-47	OQE68328.1	bact_to_fungi	HGT
32941984-48	KGO68423.1	bact_to_fungi	Homologous_from_distantly_related_classes_or_phyla
32941984-49	OQE44772.1	bact_to_fungi	Homologous_from_distantly_related_classes_or_phyla
32941984-4	OQE06907.1	bact_to_fungi	No_HGT
32941984-5	OQE38039.1	bact_to_fungi	No_HGT
32941984-6	OQE26131.1	bact_to_fungi	No_HGT
32941984-7	OQE38437.1	bact_to_fungi	No_HGT
32941984-8	OKO94676.1	bact_to_fungi	Homologous_from_distantly_related_classes_or_phyla
32941984-9	OQE11321.1	bact_to_fungi	No_HGT
35063120-1	QOD95024.1	bact_to_fungi	No_HGT
35063120-2	QOD95011.1	bact_to_fungi	No_HGT
35063120-3	QOD95012.1	bact_to_fungi	No_HGT
35356516-1	KAA8567505.1	bact_to_fungi	No_HGT
35731825-1	XP_001816541.3	bact_to_fungi	No_HGT
35731825-2	XP_001825019.1	bact_to_fungi	No_HGT
35731825-3	XP_664043.1	bact_to_fungi	No_HGT
35731825-4	XP_001823103.1	bact_to_fungi	No_HGT
35731825-5	XP_011322121.1	bact_to_fungi	No_HGT
35731825-6	XP_001819933.3	bact_to_fungi	No_HGT
35731825-7	XP_011326303.1	bact_to_fungi	No_HGT
35731825-8	XP_011327214.1	bact_to_fungi	No_HGT
35731825-9	XP_011316833.1	bact_to_fungi	No_HGT
36375055-1	XP_007825874.1	bact_to_fungi	No_HGT
36537743-1	XP_003174566.1	bact_to_fungi	No_HGT
22346340-2	WP_012813080.1	bact_to_fungi	No_HGT
22346340-3	WP_015745890.1	bact_to_fungi	Homologous_from_distantly_related_classes_or_phyla
23555871-10	XP_001940400.1	bact_to_fungi	No_HGT
23555871-11	XP_001940578.1	bact_to_fungi	No_HGT
23555871-12	XP_001942153.1	bact_to_fungi	No_HGT
23555871-1	XP_001930965.1	bact_to_fungi	No_HGT
23555871-2	XP_001932301.1	bact_to_fungi	No_HGT
23555871-3	XP_001934409.1	bact_to_fungi	No_HGT
23555871-4	XP_001935182.1	bact_to_fungi	No_HGT
23555871-5	XP_001935333.1	bact_to_fungi	No_HGT
23555871-6	XP_001935567.1	bact_to_fungi	No_HGT
23555871-7	XP_001937843.1	bact_to_fungi	No_HGT
23555871-8	XP_001938001.1	bact_to_fungi	No_HGT
23555871-9	XP_001938894.1	bact_to_fungi	No_HGT
8662005-1	AAA33311.1	bact_to_fungi	No_HGT
19584142-2	EDR02747.1	plant_to_fungi	No_HGT
19584142-3	ABK92591.1	plant_to_fungi	No_HGT
19584142-4	EDN23584.1	plant_to_fungi	Homologous_from_distantly_related_classes_or_phyla
22112233-1	ACO24516.1	plant_to_fungi	No_HGT
22346340-1	ACB56927.1	plant_to_fungi	No_HGT
22416119-1	AEZ51611.1	plant_to_fungi	Homologous_from_distantly_related_classes_or_phyla
23554975-1	AGI63878.1	plant_to_fungi	No_HGT
23554975-2	AGI63879.1	plant_to_fungi	No_HGT
23554975-3	EFQ30434.1	plant_to_fungi	No_HGT
23555871-13	XP_001937221.1	plant_to_fungi	No_HGT
23555871-14	XP_001937118.1	plant_to_fungi	No_HGT
24563701-1	XP_008094454.1	plant_to_fungi	No_HGT
29973916-1	XP_001907063.1	plant_to_fungi	No_HGT
32448450-1	OAL68310.1	fish_to_fungi	Potential_contamination
24722668-1	EFY94139.1	insect_to_fungi	No_HGT
24722668-2	EFZ00744.1	insect_to_fungi	No_HGT
25681241-1	AIS88351.1	bact_to_fungi	No_HGT
25090479-1	AAL66352.2	bact_to_fungi	No_HGT
25090479-2	XP_001796568.1	bact_to_fungi	No_HGT
25090479-3	XP_380260.1	bact_to_fungi	No_HGT
25090479-4	XP_001934409.1	bact_to_fungi	No_HGT
25090479-5	XP_001935182.1	bact_to_fungi	No_HGT
25090479-6	XP_001802570.1	bact_to_fungi	No_HGT
25090479-7	XP_001794995.1	bact_to_fungi	No_HGT
25090479-8	XP_001550399.1	bact_to_fungi	No_HGT
25090479-9	ENH62353.1	bact_to_fungi	No_HGT
25090479-10	XP_001558417.1	plant_to_fungi	HGT
25090479-11	ELA38265.1	plant_to_fungi	No_HGT

## Sheet: Table S5
Table S6. Fungal proteins involved in event HGT 2
Protein	Annotation	Organism	Lifestyle	Reference for annotation
ROW16392.1	3-mercaptopyruvate sulfurtransferase SseA, two rhodanese domains	Cytospora leucostoma	Phytopatogen	PMID: *27634406 *10506943
ROV95366.1	3-mercaptopyruvate sulfurtransferase SseA, two rhodanese domains	Valsa sordida	Phytopatogen
ROW10472.1	3-mercaptopyruvate sulfurtransferase SseA, two rhodanese domains	Valsa malicola	Phytopatogen
KUI74494.1	Putative thiosulfate sulfurtransferase	Valsa mali	Phytopatogen

## Sheet: Table S6
Table S7. Fungal proteins involved in event HGT 3
Protein	Annotation	Organism	Lifestyle	Reference for annotation
RVX74933.1	Medium chain reductase/dehydrogenase|zinc-dependent alcohol dehydrogenase-like family|GO:0055114 - oxidation-reduction process	Exophiala mesophila	Saprophytic	PMID: *19011751 *28900256
XP_013265009.1	Medium chain reductase/dehydrogenase|zinc-dependent alcohol dehydrogenase-like family|GO:0055114 - oxidation-reduction process	Exophiala aquamarina	Fish Pathogen|Saprophytic
OQV00737.1	Alcohol dehydrogenase GroES-like domain-containing protein involved in the toluene degradation mechanism	Cladophialophora immunda	Oportunistic Human Pathogen|Saprophytic
KAJ9632745.1	Medium chain reductase/dehydrogenase|zinc-dependent alcohol dehydrogenase-like family|GO:0055114 - oxidation-reduction process	Knufia peltigerae	Saprophytic

## Sheet: Table S7
Table S8. Fungal proteins involved in event HGT 4
Protein	Annotation	Organism	Lifestyle	Reference for annotation
KAF9891378.1	SUKH-3 immunity protein	Aspergillus nanangensis	Saprophytic|Human Pathogen	PMID:21306995
XP_056762039.1	SUKH-3 immunity protein	Penicillium daleae	Saprophytic
XP_056771881.1	SUKH-3 immunity protein	Penicillium daleae	Saprophytic
XP_057047576.1	SUKH-3 immunity protein	Penicillium riverlandense	Endophytic
KAJ6089469.1	SUKH-3 immunity protein	Penicillium canescens	Saprophytic
KAJ5966972.1	SUKH-3 immunity protein	Penicillium viridicatum	Saprophytic
KXG45488.1	SUKH-3 immunity protein	Penicillium griseofulvum	Saprophytic
XP_040644024.1	SUKH-3 immunity protein	Penicillium griseofulvum	Saprophytic
OQD69637.1	SUKH-3 immunity protein	Penicillium polonicum	Phytopatogen

## Sheet: Table S8
Table S9. Fungal proteins involved in event HGT 5
Protein	Annotation	Organism	Lifestyle	Reference for annotation
OQE20911.1	hypothetical protein	Penicillium flavigenum	Saprophytic	PMID: *25505353 *36429136 *31807198 *23084572
OQE16981.1	hypothetical protein	Penicillium steckii	Endophytic
XP_056478098.1	uncharacterized protein	Penicillium argentinense	Saprophytic
KAE8388137.1	hypothetical protein	Aspergillus alliaceus	Saprophytic|Human Pathogen
KAF9892687.1	hypothetical protein	Aspergillus nanangensis	Saprophytic|Human Pathogen

## Sheet: Table S9
Table S10. Fungal proteins involved in event HGT 6
Protein	Annotation	Organism	Lifestyle	Reference for annotation
XP_057126875.1	NYN domain|OST-HTH|LabA_like_C|LOTUS domain fam	Penicillium waksmanii	Saprophytic	PMID: *17114934 *20305267 *20302647
PIG84609.1	NYN domain|OST-HTH|LabA_like_C|LOTUS domain fam	Aspergillus arachidicola	Saprophytic|Human Pathogen
KAJ5673228.1	NYN domain|OST-HTH|LabA_like_C|LOTUS domain fam	Penicillium longicatenatum	Saprophytic
XP_056973568.1	NYN domain|OST-HTH|LabA_like_C|LOTUS domain fam	Penicillium longicatenatum	Saprophytic
XP_022386981.1	LabA_like_C	Aspergillus bombycis	Saprophytic|Human Pathogen
XP_049970567.1	NYN domain|OST-HTH|LabA_like_C|LOTUS domain fam	Penicillium oxalicum	Phytopatogen
KAE8376033.1	NYN domain|OST-HTH|LabA_like_C|LOTUS domain fam	Aspergillus bertholletiae	Saprophytic|Human Pathogen
XP_057048363.1	NYN domain|OST-HTH|LabA_like_C|LOTUS domain fam	Penicillium riverlandense	Endophytic
KAJ5317756.1	NYN domain|OST-HTH|LabA_like_C|LOTUS domain fam	Penicillium antarcticum	Saprophytic
OQD88341.1	NYN domain|OST-HTH|LabA_like_C|LOTUS domain fam	Penicillium antarcticum	Saprophytic
XP_022482793.1	NYN domain|OST-HTH|LabA_like_C|LOTUS domain fam	Penicillium arizonense	Saprophytic
OQE68328.1	NYN domain|OST-HTH|LabA_like_C|LOTUS domain fam	Penicillium nalgiovense	Saprophytic
CAG8018901.1	NYN domain|OST-HTH|LabA_like_C|LOTUS domain fam	Penicillium nalgiovense	Saprophytic
XP_022482362.1	NYN domain|OST-HTH|LabA_like_C|LOTUS domain fam	Penicillium arizonense	Saprophytic
XP_056984043.1	NYN domain|OST-HTH|LabA_like_C|LOTUS domain fam	Penicillium nucicola	Saprophytic
CAG8364945.1	NYN domain|OST-HTH|LabA_like_C|LOTUS domain fam	Penicillium salamii	Saprophytic
CAG8358664.1	NYN domain|OST-HTH|LabA_like_C|LOTUS domain fam	Penicillium salamii	Saprophytic
KAJ5517498.1	NYN domain|OST-HTH|LabA_like_C|LOTUS domain fam	Penicillium freii	Saprophytic
KZN84706.1	NYN domain|OST-HTH|LabA_like_C|LOTUS domain fam	Penicillium chrysogenum	Saprophytic
OQE24230.1	NYN domain|OST-HTH|LabA_like_C|LOTUS domain fam	Penicillium flavigenum	Saprophytic
XP_056750096.1	NYN domain|OST-HTH|LabA_like_C|LOTUS domain fam	Penicillium hordei	Saprophytic
XP_057074930.1	NYN domain|OST-HTH|LabA_like_C|LOTUS domain fam	Penicillium verrucosum	Psychrophilic
OQE45230.1	NYN domain|OST-HTH|LabA_like_C|LOTUS domain fam	Penicillium nalgiovense	Saprophytic
KAJ5855260.1	NYN domain|OST-HTH|LabA_like_C|LOTUS domain fam	Penicillium solitum	Psychrophilic
KAJ9481560.1	NYN domain|OST-HTH|LabA_like_C|LOTUS domain fam	Penicillium thymicola	Saprophytic
KAJ5366662.1	NYN domain|OST-HTH|LabA_like_C|LOTUS domain fam	Penicillium brevicompactum	Saprophytic
XP_056815260.1	NYN domain|OST-HTH|LabA_like_C|LOTUS domain fam	Penicillium brevicompactum	Saprophytic
CAG8027032.1	NYN domain|OST-HTH|LabA_like_C|LOTUS domain fam	Penicillium olsonii	Saprophytic
CAG7915784.1	NYN domain|OST-HTH|LabA_like_C|LOTUS domain fam	Penicillium olsonii	Saprophytic
CAG8163424.1	NYN domain|OST-HTH|LabA_like_C|LOTUS domain fam	Penicillium olsonii	Saprophytic
CAG7964453.1	NYN domain|OST-HTH|LabA_like_C|LOTUS domain fam	Penicillium salamii	Saprophytic
CAG8917731.1	NYN domain|OST-HTH|LabA_like_C|LOTUS domain fam	Penicillium salamii	Saprophytic
EAA64348.1	NYN domain|OST-HTH|LabA_like_C|LOTUS domain fam	Aspergillus nidulans	Saprophytic|Human Pathogen
XP_056560519.1	NYN domain|OST-HTH|LabA_like_C|LOTUS domain fam	Penicillium cataractarum	Saprophytic
XP_022488077.1	NYN domain|OST-HTH|LabA_like_C|LOTUS domain fam	Penicillium arizonense	Saprophytic
KAJ6033138.1	NYN domain|OST-HTH|LabA_like_C|LOTUS domain fam	Penicillium canescens	Saprophytic
KAJ6019627.1	NYN domain|OST-HTH|LabA_like_C|LOTUS domain fam	Penicillium canescens	Saprophytic
KAJ6071394.1	NYN domain|OST-HTH|LabA_like_C|LOTUS domain fam	Penicillium canescens	Saprophytic
KAJ5151660.1	NYN domain|OST-HTH|LabA_like_C|LOTUS domain fam	Penicillium capsulatum	Saprophytic|Human Pathogen
XP_056554057.1	NYN domain|OST-HTH|LabA_like_C|LOTUS domain fam	Penicillium cataractarum	Saprophytic
KAJ5578833.1	NYN domain|OST-HTH|LabA_like_C|LOTUS domain fam	Penicillium hetheringtonii	Saprophytic
XP_056500041.1	NYN domain|OST-HTH|LabA_like_C|LOTUS domain fam	Penicillium citrinum	Saprophytic
KAJ6004694.1	NYN domain|OST-HTH|LabA_like_C|LOTUS domain fam	Penicillium herquei	Saprophytic
KAJ6007489.1	NYN domain|OST-HTH|LabA_like_C|LOTUS domain fam	Penicillium herquei	Saprophytic
KAJ5191836.1	NYN domain|OST-HTH|LabA_like_C|LOTUS domain fam	Penicillium cinerascens	Saprophytic
KUL90876.1	NYN domain|OST-HTH|LabA_like_C|LOTUS domain fam	Talaromyces verruculosus	Saprophytic
KAJ5276033.1	NYN domain|OST-HTH|LabA_like_C|LOTUS domain fam	Penicillium chrysogenum	Saprophytic
KAJ5255000.1	NYN domain|OST-HTH|LabA_like_C|LOTUS domain fam	Penicillium chrysogenum	Saprophytic
XP_056565652.1	NYN domain|OST-HTH|LabA_like_C|LOTUS domain fam	Penicillium chrysogenum	Saprophytic
XP_002558655.1	NYN domain|OST-HTH|LabA_like_C|LOTUS domain fam	Penicillium rubens	Saprophytic
KAB8220039.1	NYN domain|OST-HTH|LabA_like_C|LOTUS domain fam	Aspergillus novoparasiticus	Saprophytic|Human Pathogen
KAE8327589.1	NYN domain|OST-HTH|LabA_like_C|LOTUS domain fam	Aspergillus sergii	Saprophytic|Human Pathogen
RMZ37336.1	NYN domain|OST-HTH|LabA_like_C|LOTUS domain fam	Aspergillus flavus	Saprophytic|Human Pathogen
RAQ66461.1	NYN domain|OST-HTH|LabA_like_C|LOTUS domain fam	Aspergillus flavus	Saprophytic|Human Pathogen
QMW40841.1	NYN domain|OST-HTH|LabA_like_C|LOTUS domain fam	Aspergillus flavus	Saprophytic|Human Pathogen
KJK65627.1	NYN domain|OST-HTH|LabA_like_C|LOTUS domain fam	Aspergillus parasiticus	Saprophytic|Human Pathogen
KAE8311916.1	LabA_like_C	Aspergillus transmontanensis	Saprophytic|Human Pathogen
KAB8279142.1	NYN domain|OST-HTH|LabA_like_C|LOTUS domain fam	Aspergillus minisclerotigenes	Saprophytic|Human Pathogen
KAB8211543.1	NYN domain|OST-HTH|LabA_like_C|LOTUS domain fam	Aspergillus parasiticus	Saprophytic|Human Pathogen
XP_041143769.1	NYN domain|OST-HTH|LabA_like_C|LOTUS domain fam	Aspergillus flavus	Saprophytic|Human Pathogen
KAB8246377.1	NYN domain|OST-HTH|LabA_like_C|LOTUS domain fam	Aspergillus flavus	Saprophytic|Human Pathogen
KAJ1716315.1	NYN domain|OST-HTH|LabA_like_C|LOTUS domain fam	Aspergillus flavus	Saprophytic|Human Pathogen
RAQ54111.1	NYN domain|OST-HTH|LabA_like_C|LOTUS domain fam	Aspergillus flavus	Saprophytic|Human Pathogen
XP_031913859.1	NYN domain|OST-HTH|LabA_like_C|LOTUS domain fam	Aspergillus pseudotamarii	Saprophytic|Human Pathogen
KAE8166903.1	NYN domain|OST-HTH|LabA_like_C|LOTUS domain fam	Aspergillus tamarii	Saprophytic|Human Pathogen
XP_031926906.1	NYN domain|OST-HTH|LabA_like_C|LOTUS domain fam	Aspergillus caelatus	Saprophytic|Human Pathogen
KAE8420257.1	NYN domain|OST-HTH|LabA_like_C|LOTUS domain fam	Aspergillus pseudocaelatus	Saprophytic|Human Pathogen
KAH1353400.1	LabA_like_C	Aspergillus fumigatus	Saprophytic|Human Pathogen
XP_024703518.1	NYN domain|OST-HTH|LabA_like_C|LOTUS domain fam	Aspergillus steynii	Saprophytic|Human Pathogen
KAH2169275.1	NYN domain|OST-HTH|LabA_like_C|LOTUS domain fam	Aspergillus fumigatus	Saprophytic|Human Pathogen
KAH1371914.1	NYN domain|OST-HTH|LabA_like_C|LOTUS domain fam	Aspergillus fumigatus	Saprophytic|Human Pathogen
KAF4219069.1	NYN domain|OST-HTH|LabA_like_C|LOTUS domain fam	Aspergillus fumigatiaffinis	Saprophytic|Human Pathogen
KAH1400457.1	NYN domain|OST-HTH|LabA_like_C|LOTUS domain fam	Aspergillus fumigatus	Saprophytic|Human Pathogen
XP_043157146.1	NYN domain|OST-HTH|LabA_like_C|LOTUS domain fam	Aspergillus pseudoviridinutans	Saprophytic|Human Pathogen
GKZ23760.1	NYN domain|OST-HTH|LabA_like_C|LOTUS domain fam	Aspergillus brasiliensis	Saprophytic|Human Pathogen
OJI87759.1	NYN domain|OST-HTH|LabA_like_C|LOTUS domain fam	Aspergillus tubingensis	Saprophytic|Human Pathogen
GLA63833.1	NYN domain|OST-HTH|LabA_like_C|LOTUS domain fam	Aspergillus tubingensis	Saprophytic|Human Pathogen
XP_035362335.1	NYN domain|OST-HTH|LabA_like_C|LOTUS domain fam	Aspergillus tubingensis	Saprophytic|Human Pathogen
XP_033414299.1	NYN domain|OST-HTH|LabA_like_C|LOTUS domain fam	Aspergillus lentulus	Saprophytic|Human Pathogen
KAF4156775.1	NYN domain|OST-HTH|LabA_like_C|LOTUS domain fam	Aspergillus lentulus	Saprophytic|Human Pathogen
XP_056987317.1	NYN domain|OST-HTH|LabA_like_C|LOTUS domain fam	Penicillium nucicola	Saprophytic
KAH2909188.1	NYN domain|OST-HTH|LabA_like_C|LOTUS domain fam	Aspergillus fumigatus	Saprophytic|Human Pathogen
KAF4207765.1	NYN domain|OST-HTH|LabA_like_C|LOTUS domain fam	Aspergillus fumigatiaffinis	Saprophytic|Human Pathogen
XP_040643683.1	NYN domain|OST-HTH|LabA_like_C|LOTUS domain fam	Penicillium griseofulvum	Saprophytic
KAI2765424.1	NYN domain|OST-HTH|LabA_like_C|LOTUS domain fam	Penicillium roqueforti	Saprophytic
KAI2735149.1	NYN domain|OST-HTH|LabA_like_C|LOTUS domain fam	Penicillium roqueforti	Saprophytic
KAI3067536.1	NYN domain|OST-HTH|LabA_like_C|LOTUS domain fam	Penicillium roqueforti	Saprophytic
XP_057016102.1	NYN domain|OST-HTH|LabA_like_C|LOTUS domain fam	Penicillium verhagenii	Saprophytic
KAJ5937799.1	NYN domain|OST-HTH|LabA_like_C|LOTUS domain fam	Penicillium verhagenii	Saprophytic
XP_040803864.1	NYN domain|OST-HTH|LabA_like_C|LOTUS domain fam	Aspergillus fijiensis	Saprophytic|Human Pathogen
PYI21839.1	NYN domain|OST-HTH|LabA_like_C|LOTUS domain fam	Aspergillus violaceofuscus	Saprophytic|Human Pathogen

## Sheet: Table S10
Table S11. Fungal proteins involved in event HGT 7
Protein	Annotation	Organism	Lifestyle	Reference for annotation
KAJ4205940.1	Rossmann-fold NAD(P)(+)-binding proteins	Fusarium solani	Endophytic	PMID: *25704928 *28782719
KAJ4182056.1	Rossmann-fold NAD(P)(+)-binding proteins	Fusarium solani	Endophytic
KAJ4176769.1	Rossmann-fold NAD(P)(+)-binding proteins	Fusarium solani	Endophytic
KAJ4194762.1	Rossmann-fold NAD(P)(+)-binding proteins	Fusarium solani	Endophytic

[truncated: 2 more sheets: Table S11, Table S12]
